# Supplementary material for: Biradical o-iminobenzosemiquinonato(1−) complexes of nickel(ii): catalytic activity in three-component coupling of aldehydes, amines and alkynes
Source: RSC Adv. 2021 Apr 6;11(21):12845–59. doi: 10.1039/d0ra10248b (PMC8697240; doi:10.1039/d0ra10248b)
Supplement: RA-011-D0RA10248B-s002 [file RA-011-D0RA10248B-s002.cif]

# Electronic Supplementary Material (ESI) for RSC Advances.
# This journal is © The Royal Society of Chemistry 2021

####################################################################### 
# 
# This file contains crystal structure data downloaded from the 
# Cambridge Structural Database (CSD) hosted by the Cambridge 
# Crystallographic Data Centre (CCDC).
# 
# Full information about CCDC data access policies and citation 
# guidelines are available at http://www.ccdc.cam.ac.uk/access/V1 
# 
# Audit and citation data items may have been added by the CCDC. 
# Please retain this information to preserve the provenance of 
# this file and to allow appropriate attribution of the data. 
# 
#######################################################################

data_e1464a_sq
_database_code_depnum_ccdc_archive 'CCDC 2035886'
loop_
_audit_author_name
_audit_author_address
'Andrzej Wojtczak'
;Nicolaus Copernicus University
Poland
;
_audit_update_record             
;
2020-10-07 deposited with the CCDC.	2021-03-22 downloaded from the CCDC.
;

_audit_creation_method           SHELXL-2017/1
_shelx_SHELXL_version_number     2017/1
_chemical_name_systematic        ?
_chemical_name_common            ?
_chemical_melting_point          ?
_chemical_formula_moiety         'C70 H88 N4 Ni O4'
_chemical_formula_sum            'C70 H88 N4 Ni O4'
_chemical_formula_weight         1108.15

loop_
_atom_type_symbol
_atom_type_description
_atom_type_scat_dispersion_real
_atom_type_scat_dispersion_imag
_atom_type_scat_source
C C 0.0033 0.0016 'International Tables Vol C Tables 4.2.6.8 and 6.1.1.4'
H H 0.0000 0.0000 'International Tables Vol C Tables 4.2.6.8 and 6.1.1.4'
N N 0.0061 0.0033 'International Tables Vol C Tables 4.2.6.8 and 6.1.1.4'
O O 0.0106 0.0060 'International Tables Vol C Tables 4.2.6.8 and 6.1.1.4'
Ni Ni 0.3393 1.1124 'International Tables Vol C Tables 4.2.6.8 and 6.1.1.4'

_space_group_crystal_system      monoclinic
_space_group_IT_number           14
_space_group_name_H-M_alt        'P 21/n'
_space_group_name_Hall           '-P 2yn'

_shelx_space_group_comment       
;
The symmetry employed for this shelxl refinement is uniquely defined
by the following loop, which should always be used as a source of
symmetry information in preference to the above space-group names.
They are only intended as comments.
;

loop_
_space_group_symop_operation_xyz
'x, y, z'
'-x+1/2, y+1/2, -z+1/2'
'-x, -y, -z'
'x-1/2, -y-1/2, z-1/2'

_cell_length_a                   18.1423(6)
_cell_length_b                   17.5195(5)
_cell_length_c                   23.9371(9)
_cell_angle_alpha                90
_cell_angle_beta                 106.001(3)
_cell_angle_gamma                90
_cell_volume                     7313.5(4)
_cell_formula_units_Z            4
_cell_measurement_temperature    293(2)
_cell_measurement_reflns_used    13911
_cell_measurement_theta_min      2.3000
_cell_measurement_theta_max      26.6120

_exptl_crystal_description       parallelepiped
_exptl_crystal_colour            'dark brown'
_exptl_crystal_density_meas      ?
_exptl_crystal_density_method    ?
_exptl_crystal_density_diffrn    1.006
_exptl_crystal_F_000             2384
_exptl_transmission_factor_min   ?
_exptl_transmission_factor_max   ?
_exptl_crystal_size_max          0.793
_exptl_crystal_size_mid          0.564
_exptl_crystal_size_min          0.517
_exptl_absorpt_coefficient_mu    0.308
_shelx_estimated_absorpt_T_min   0.792
_shelx_estimated_absorpt_T_max   0.857
_exptl_absorpt_correction_type   analytical
_exptl_absorpt_correction_T_min  0.839
_exptl_absorpt_correction_T_max  0.883
_exptl_absorpt_process_details   'CrysAlisPro 1.171.38.43 (Rigaku OD, 2015)'
_exptl_absorpt_special_details   
;
CrysAlisPro 1.171.38.43 (Rigaku Oxford Diffraction, 2015)
Analytical numeric absorption correction using a multifaceted crystal
model based on expressions derived by R.C. Clark & J.S. Reid.
(Clark, R. C. & Reid, J. S. (1995). Acta Cryst. A51, 887-897)
Empirical absorption correction using spherical harmonics,
 implemented in SCALE3 ABSPACK scaling algorithm.
;
_diffrn_ambient_temperature      293(2)
_diffrn_radiation_wavelength     0.71073
_diffrn_radiation_type           MoK\a
_diffrn_source                   'fine-focus sealed tube'
_diffrn_measurement_device_type  'Oxford Sapphire CCD'
_diffrn_measurement_method       \q/2\q
_diffrn_detector_area_resol_mean 8.2564
_diffrn_reflns_number            52213
_diffrn_reflns_av_unetI/netI     0.0468
_diffrn_reflns_av_R_equivalents  0.0442
_diffrn_reflns_limit_h_min       -22
_diffrn_reflns_limit_h_max       21
_diffrn_reflns_limit_k_min       -22
_diffrn_reflns_limit_k_max       22
_diffrn_reflns_limit_l_min       -31
_diffrn_reflns_limit_l_max       29
_diffrn_reflns_theta_min         2.325
_diffrn_reflns_theta_max         28.366
_diffrn_reflns_theta_full        25.242
_diffrn_measured_fraction_theta_max 0.904
_diffrn_measured_fraction_theta_full 0.999
_diffrn_reflns_Laue_measured_fraction_max 0.904
_diffrn_reflns_Laue_measured_fraction_full 0.999
_diffrn_reflns_point_group_measured_fraction_max 0.904
_diffrn_reflns_point_group_measured_fraction_full 0.999
_reflns_number_total             16548
_reflns_number_gt                10626
_reflns_threshold_expression     'I > 2\s(I)'
_reflns_Friedel_coverage         0.000
_reflns_Friedel_fraction_max     .
_reflns_Friedel_fraction_full    .

_reflns_special_details          
;
 Reflections were merged by SHELXL according to the crystal
 class for the calculation of statistics and refinement.
 
 Structure factors included contributions from the .fab file.
 
 _reflns_Friedel_fraction is defined as the number of unique
 Friedel pairs measured divided by the number that would be
 possible theoretically, ignoring centric projections and
 systematic absences.
;

_computing_data_collection       'CrysAlisPro 1.171.38.43 (Rigaku OD, 2015)'
_computing_cell_refinement       'CrysAlisPro 1.171.38.43 (Rigaku OD, 2015)'
_computing_data_reduction        'CrysAlisPro 1.171.38.43 (Rigaku OD, 2015)'
_computing_structure_solution    'SHELXT 2014/5 (Sheldrick, 2014)'
_computing_structure_refinement  'SHELXL-2017/1 (Sheldrick, 2017)'
_computing_molecular_graphics    ?
_computing_publication_material  'CIFTAB-2017 (Sheldrick, 2017)'
_refine_special_details          
;Voids (18.4% of the unit cell) with no interpretable electron density. 
SQUEEZE was used to analyze the Solvent Accessible Voids. Procedure:
A.L.Spek (2015). Acta Cryst. C71, 9-18
For Solvent Accessible Volume = 1344, Electrons Found in S.A.V. = 24,SQUEEZE
;
_refine_ls_structure_factor_coef Fsqd
_refine_ls_matrix_type           full
_refine_ls_weighting_scheme      calc
_refine_ls_weighting_details     
'w=1/[\s^2^(Fo^2^)+(0.0646P)^2^+4.4837P] where P=(Fo^2^+2Fc^2^)/3'
_atom_sites_solution_primary     direct
_atom_sites_solution_secondary   difmap
_atom_sites_solution_hydrogens   difmap
_refine_ls_hydrogen_treatment    constr
_refine_ls_extinction_method     none
_refine_ls_extinction_coef       .
_refine_ls_number_reflns         16548
_refine_ls_number_parameters     712
_refine_ls_number_restraints     0
_refine_ls_R_factor_all          0.1017
_refine_ls_R_factor_gt           0.0614
_refine_ls_wR_factor_ref         0.1716
_refine_ls_wR_factor_gt          0.1418
_refine_ls_goodness_of_fit_ref   1.041
_refine_ls_restrained_S_all      1.041
_refine_ls_shift/su_max          0.002
_refine_ls_shift/su_mean         0.000

loop_
_atom_site_label
_atom_site_type_symbol
_atom_site_fract_x
_atom_site_fract_y
_atom_site_fract_z
_atom_site_U_iso_or_equiv
_atom_site_adp_type
_atom_site_occupancy
_atom_site_site_symmetry_order
_atom_site_calc_flag
_atom_site_refinement_flags_posn
_atom_site_refinement_flags_adp
_atom_site_refinement_flags_occupancy
_atom_site_disorder_assembly
_atom_site_disorder_group
Ni1 Ni 0.54759(2) 0.26412(2) 0.19404(2) 0.04324(11) Uani 1 1 d . . . . .
O1 O 0.49207(10) 0.35749(11) 0.15076(8) 0.0532(5) Uani 1 1 d . . . . .
C1 C 0.42143(14) 0.35859(17) 0.15141(12) 0.0507(6) Uani 1 1 d . . . . .
C2 C 0.37541(16) 0.42724(19) 0.14119(13) 0.0618(8) Uani 1 1 d . . . . .
C3 C 0.30098(18) 0.4206(2) 0.14394(15) 0.0736(9) Uani 1 1 d . . . . .
H3A H 0.270947 0.464484 0.137724 0.088 Uiso 1 1 calc R U . . .
C4 C 0.26634(17) 0.3515(2) 0.15561(14) 0.0739(10) Uani 1 1 d . . . . .
C5 C 0.30911(16) 0.2860(2) 0.16412(13) 0.0665(9) Uani 1 1 d . . . . .
H5A H 0.286764 0.240381 0.170760 0.080 Uiso 1 1 calc R U . . .
C6 C 0.38741(14) 0.28649(18) 0.16301(12) 0.0516(7) Uani 1 1 d . . . . .
N1 N 0.43760(12) 0.22761(13) 0.17669(10) 0.0493(5) Uani 1 1 d . . . . .
C7 C 0.41501(16) 0.15105(17) 0.17333(12) 0.0542(7) Uani 1 1 d . . . . .
C8 C 0.3508(2) 0.1235(2) 0.13018(15) 0.0778(10) Uani 1 1 d . . . . .
H8A H 0.321174 0.157429 0.103292 0.093 Uiso 1 1 calc R U . . .
C9 C 0.3313(3) 0.0474(3) 0.12720(18) 0.1060(15) Uani 1 1 d . . . . .
H9A H 0.288953 0.030747 0.098106 0.127 Uiso 1 1 calc R U . . .
C10 C 0.3730(3) -0.0043(3) 0.16633(19) 0.1156(18) Uani 1 1 d . . . . .
H10A H 0.358304 -0.055314 0.164498 0.139 Uiso 1 1 calc R U . . .
C11 C 0.4374(2) 0.0203(2) 0.20867(16) 0.0872(12) Uani 1 1 d . . . . .
H11A H 0.466197 -0.014614 0.235130 0.105 Uiso 1 1 calc R U . . .
C12 C 0.45950(17) 0.09677(17) 0.21197(12) 0.0585(7) Uani 1 1 d . . . . .
C13 C 0.53044(16) 0.11837(16) 0.25587(12) 0.0504(6) Uani 1 1 d . . . . .
N2 N 0.58107(12) 0.16943(13) 0.25220(10) 0.0492(5) Uani 1 1 d . . . . .
C14 C 0.63944(15) 0.16389(14) 0.30502(11) 0.0460(6) Uani 1 1 d . . . . .
C15 C 0.70925(15) 0.20231(16) 0.32447(13) 0.0543(7) Uani 1 1 d . . . . .
H15A H 0.723804 0.239247 0.301701 0.065 Uiso 1 1 calc R U . . .
C16 C 0.75640(16) 0.18330(17) 0.37929(14) 0.0592(7) Uani 1 1 d . . . . .
C17 C 0.73143(17) 0.12767(18) 0.41223(14) 0.0624(8) Uani 1 1 d . . . . .
H17A H 0.763641 0.116464 0.448816 0.075 Uiso 1 1 calc R U . . .
C18 C 0.66220(17) 0.08781(17) 0.39453(12) 0.0555(7) Uani 1 1 d . . . . .
C19 C 0.61853(15) 0.10846(16) 0.33872(12) 0.0486(6) Uani 1 1 d . . . . .
O2 O 0.54832(11) 0.07849(11) 0.30716(8) 0.0538(5) Uani 1 1 d . . . . .
C20 C 0.41177(19) 0.50284(19) 0.12990(18) 0.0765(10) Uani 1 1 d . . . . .
C21 C 0.4384(2) 0.4971(2) 0.07467(19) 0.0979(13) Uani 1 1 d . . . . .
H21A H 0.460982 0.544618 0.068153 0.118 Uiso 1 1 calc R U . . .
H21B H 0.475691 0.457002 0.079108 0.118 Uiso 1 1 calc R U . . .
H21C H 0.395259 0.485927 0.042126 0.118 Uiso 1 1 calc R U . . .
C22 C 0.4810(2) 0.5210(2) 0.1831(2) 0.1032(14) Uani 1 1 d . . . . .
H22A H 0.463713 0.524506 0.217484 0.124 Uiso 1 1 calc R U . . .
H22B H 0.518495 0.481076 0.187870 0.124 Uiso 1 1 calc R U . . .
H22C H 0.503643 0.568663 0.176853 0.124 Uiso 1 1 calc R U . . .
C23 C 0.3547(2) 0.5704(2) 0.1227(2) 0.1218(18) Uani 1 1 d . . . . .
H23A H 0.337332 0.574916 0.156976 0.146 Uiso 1 1 calc R U . . .
H23B H 0.379796 0.616820 0.116945 0.146 Uiso 1 1 calc R U . . .
H23C H 0.311544 0.561383 0.089636 0.146 Uiso 1 1 calc R U . . .
C24 C 0.1833(2) 0.3523(3) 0.16075(19) 0.1028(15) Uani 1 1 d . . . . .
C25 C 0.1290(3) 0.3749(6) 0.1059(3) 0.263(6) Uani 1 1 d . . . . .
H25A H 0.136455 0.343473 0.075081 0.395 Uiso 1 1 calc R U . . .
H25B H 0.077583 0.368512 0.108755 0.395 Uiso 1 1 calc R U . . .
H25C H 0.137292 0.427386 0.097990 0.395 Uiso 1 1 calc R U . . .
C26 C 0.1577(3) 0.2702(5) 0.1744(3) 0.189(3) Uani 1 1 d . . . . .
H26A H 0.191507 0.252236 0.210273 0.284 Uiso 1 1 calc R U . . .
H26B H 0.106219 0.272260 0.177850 0.284 Uiso 1 1 calc R U . . .
H26C H 0.159690 0.236059 0.143529 0.284 Uiso 1 1 calc R U . . .
C27 C 0.1797(4) 0.3951(6) 0.2131(3) 0.235(5) Uani 1 1 d . . . . .
H27A H 0.217646 0.375552 0.246295 0.352 Uiso 1 1 calc R U . . .
H27B H 0.189399 0.448133 0.208088 0.352 Uiso 1 1 calc R U . . .
H27C H 0.129690 0.389260 0.218854 0.352 Uiso 1 1 calc R U . . .
C28 C 0.83661(19) 0.2204(2) 0.40133(18) 0.0820(11) Uani 1 1 d . . . . .
C29 C 0.8926(3) 0.1715(5) 0.3863(5) 0.307(7) Uani 1 1 d . . . . .
H29A H 0.888398 0.120753 0.400280 0.368 Uiso 1 1 calc R U . . .
H29B H 0.883203 0.170338 0.344810 0.368 Uiso 1 1 calc R U . . .
H29C H 0.943153 0.190881 0.403760 0.368 Uiso 1 1 calc R U . . .
C30 C 0.8386(3) 0.2994(3) 0.3817(4) 0.212(4) Uani 1 1 d . . . . .
H30A H 0.800336 0.328748 0.392941 0.255 Uiso 1 1 calc R U . . .
H30B H 0.888291 0.320801 0.399108 0.255 Uiso 1 1 calc R U . . .
H30C H 0.828340 0.300258 0.340157 0.255 Uiso 1 1 calc R U . . .
C31 C 0.8602(4) 0.2267(6) 0.4675(3) 0.244(5) Uani 1 1 d . . . . .
H31A H 0.824493 0.258822 0.479524 0.293 Uiso 1 1 calc R U . . .
H31B H 0.860290 0.176832 0.484178 0.293 Uiso 1 1 calc R U . . .
H31C H 0.910651 0.248363 0.480485 0.293 Uiso 1 1 calc R U . . .
C32 C 0.6361(2) 0.0284(2) 0.43136(14) 0.0725(9) Uani 1 1 d . . . . .
C33 C 0.6137(3) -0.0457(3) 0.3978(2) 0.1258(18) Uani 1 1 d . . . . .
H33A H 0.575430 -0.035430 0.361948 0.189 Uiso 1 1 calc R U . . .
H33B H 0.658050 -0.067707 0.389595 0.189 Uiso 1 1 calc R U . . .
H33C H 0.593449 -0.080777 0.420624 0.189 Uiso 1 1 calc R U . . .
C34 C 0.5628(3) 0.0595(3) 0.4449(2) 0.1196(17) Uani 1 1 d . . . . .
H34A H 0.524240 0.069466 0.409216 0.179 Uiso 1 1 calc R U . . .
H34B H 0.544049 0.022409 0.467157 0.179 Uiso 1 1 calc R U . . .
H34C H 0.574859 0.105965 0.466860 0.179 Uiso 1 1 calc R U . . .
C35 C 0.6964(3) 0.0130(4) 0.4880(2) 0.142(2) Uani 1 1 d . . . . .
H35A H 0.677657 -0.024645 0.509810 0.213 Uiso 1 1 calc R U . . .
H35B H 0.742221 -0.005469 0.479945 0.213 Uiso 1 1 calc R U . . .
H35C H 0.707517 0.059362 0.510090 0.213 Uiso 1 1 calc R U . . .
O41 O 0.57026(10) 0.20142(11) 0.12876(8) 0.0521(5) Uani 1 1 d . . . . .
C41 C 0.64218(15) 0.20139(15) 0.13246(11) 0.0449(6) Uani 1 1 d . . . . .
C42 C 0.67700(17) 0.14910(17) 0.10011(12) 0.0558(7) Uani 1 1 d . . . . .
C43 C 0.75446(17) 0.15449(17) 0.10776(13) 0.0584(7) Uani 1 1 d . . . . .
H43A H 0.776482 0.121511 0.086493 0.070 Uiso 1 1 calc R U . . .
C44 C 0.80392(15) 0.20719(17) 0.14609(12) 0.0515(6) Uani 1 1 d . . . . .
C45 C 0.77147(14) 0.25821(15) 0.17602(12) 0.0464(6) Uani 1 1 d . . . . .
H45A H 0.802551 0.293527 0.200642 0.056 Uiso 1 1 calc R U . . .
C46 C 0.69140(14) 0.25798(14) 0.17001(11) 0.0408(5) Uani 1 1 d . . . . .
N41 N 0.65342(11) 0.30423(11) 0.19853(9) 0.0409(5) Uani 1 1 d . . . . .
C47 C 0.68232(13) 0.37514(14) 0.22058(11) 0.0422(6) Uani 1 1 d . . . . .
C48 C 0.72428(18) 0.42139(17) 0.19263(14) 0.0612(8) Uani 1 1 d . . . . .
H48A H 0.734011 0.404048 0.158632 0.073 Uiso 1 1 calc R U . . .
C49 C 0.7516(2) 0.49234(19) 0.21443(17) 0.0785(10) Uani 1 1 d . . . . .
H49A H 0.778372 0.522258 0.194536 0.094 Uiso 1 1 calc R U . . .
C50 C 0.7394(2) 0.51904(19) 0.26557(17) 0.0790(11) Uani 1 1 d . . . . .
H50A H 0.759963 0.565513 0.281181 0.095 Uiso 1 1 calc R U . . .
C51 C 0.69633(18) 0.47591(17) 0.29303(13) 0.0597(8) Uani 1 1 d . . . . .
H51A H 0.687864 0.493833 0.327311 0.072 Uiso 1 1 calc R U . . .
C52 C 0.66494(14) 0.40543(14) 0.27040(11) 0.0427(6) Uani 1 1 d . . . . .
C53 C 0.61226(14) 0.36719(14) 0.29800(11) 0.0418(6) Uani 1 1 d . . . . .
N42 N 0.55441(12) 0.32247(12) 0.27447(9) 0.0446(5) Uani 1 1 d . . . . .
C54 C 0.51981(15) 0.30657(16) 0.31945(11) 0.0470(6) Uani 1 1 d . . . . .
C55 C 0.45520(16) 0.26371(18) 0.31932(13) 0.0577(7) Uani 1 1 d . . . . .
H55A H 0.427027 0.238923 0.285887 0.069 Uiso 1 1 calc R U . . .
C56 C 0.43410(17) 0.25915(19) 0.37106(14) 0.0627(8) Uani 1 1 d . . . . .
C57 C 0.47925(18) 0.2969(2) 0.42049(13) 0.0667(8) Uani 1 1 d . . . . .
H57A H 0.464596 0.292431 0.454641 0.080 Uiso 1 1 calc R U . . .
C58 C 0.54430(17) 0.34055(18) 0.42252(12) 0.0582(7) Uani 1 1 d . . . . .
C59 C 0.56116(15) 0.34401(16) 0.36905(12) 0.0497(6) Uani 1 1 d . . . . .
O42 O 0.62058(10) 0.38342(11) 0.35544(8) 0.0505(4) Uani 1 1 d . . . . .
C60 C 0.6250(2) 0.0912(2) 0.05853(17) 0.0834(11) Uani 1 1 d . . . . .
C61 C 0.5659(3) 0.1358(3) 0.01103(18) 0.1183(17) Uani 1 1 d . . . . .
H61A H 0.592296 0.168045 -0.009594 0.142 Uiso 1 1 calc R U . . .
H61B H 0.533915 0.100532 -0.015590 0.142 Uiso 1 1 calc R U . . .
H61C H 0.534793 0.166645 0.028722 0.142 Uiso 1 1 calc R U . . .
C62 C 0.5846(3) 0.0390(2) 0.0925(2) 0.1108(16) Uani 1 1 d . . . . .
H62A H 0.622309 0.011823 0.121734 0.133 Uiso 1 1 calc R U . . .
H62B H 0.553563 0.069313 0.110558 0.133 Uiso 1 1 calc R U . . .
H62C H 0.552684 0.003200 0.066246 0.133 Uiso 1 1 calc R U . . .
C63 C 0.6723(3) 0.0394(3) 0.0290(2) 0.136(2) Uani 1 1 d . . . . .
H63A H 0.698351 0.070356 0.007379 0.164 Uiso 1 1 calc R U . . .
H63B H 0.709189 0.011275 0.058192 0.164 Uiso 1 1 calc R U . . .
H63C H 0.638574 0.004502 0.003218 0.164 Uiso 1 1 calc R U . . .
C64 C 0.89021(17) 0.2063(2) 0.15126(16) 0.0675(9) Uani 1 1 d . . . . .
C65 C 0.9342(2) 0.2649(3) 0.1959(2) 0.0995(14) Uani 1 1 d . . . . .
H65A H 0.987745 0.262771 0.197910 0.119 Uiso 1 1 calc R U . . .
H65B H 0.914932 0.315203 0.184237 0.119 Uiso 1 1 calc R U . . .
H65C H 0.927387 0.253438 0.233350 0.119 Uiso 1 1 calc R U . . .
C66 C 0.9020(3) 0.2270(3) 0.0917(2) 0.1061(15) Uani 1 1 d . . . . .
H66A H 0.955807 0.226661 0.094408 0.159 Uiso 1 1 calc R U . . .
H66B H 0.876123 0.190316 0.063225 0.159 Uiso 1 1 calc R U . . .
H66C H 0.881465 0.276926 0.080334 0.159 Uiso 1 1 calc R U . . .
C67 C 0.9240(2) 0.1267(3) 0.1693(3) 0.1183(17) Uani 1 1 d . . . . .
H67A H 0.977921 0.127115 0.172289 0.177 Uiso 1 1 calc R U . . .
H67B H 0.916479 0.113219 0.206163 0.177 Uiso 1 1 calc R U . . .
H67C H 0.898861 0.089946 0.140561 0.177 Uiso 1 1 calc R U . . .
C68 C 0.3602(2) 0.2170(3) 0.37370(17) 0.0860(12) Uani 1 1 d . . . . .
C69 C 0.3725(3) 0.1707(3) 0.4285(2) 0.134(2) Uani 1 1 d . . . . .
H69A H 0.390985 0.203338 0.461601 0.161 Uiso 1 1 calc R U . . .
H69B H 0.324831 0.147980 0.429765 0.161 Uiso 1 1 calc R U . . .
H69C H 0.409441 0.131323 0.428984 0.161 Uiso 1 1 calc R U . . .
C70 C 0.3312(4) 0.1645(4) 0.3223(2) 0.195(4) Uani 1 1 d . . . . .
H70A H 0.323041 0.193179 0.286992 0.234 Uiso 1 1 calc R U . . .
H70B H 0.368300 0.125116 0.323286 0.234 Uiso 1 1 calc R U . . .
H70C H 0.283690 0.141773 0.324066 0.234 Uiso 1 1 calc R U . . .
C71 C 0.2995(3) 0.2767(4) 0.3734(4) 0.217(4) Uani 1 1 d . . . . .
H71A H 0.290689 0.306939 0.338725 0.260 Uiso 1 1 calc R U . . .
H71B H 0.252696 0.251837 0.374336 0.260 Uiso 1 1 calc R U . . .
H71C H 0.316717 0.308961 0.406831 0.260 Uiso 1 1 calc R U . . .
C72 C 0.5946(2) 0.3793(2) 0.47734(14) 0.0806(11) Uani 1 1 d . . . . .
C73 C 0.5614(3) 0.3693(3) 0.52958(16) 0.1172(17) Uani 1 1 d . . . . .
H73A H 0.511154 0.391575 0.520664 0.141 Uiso 1 1 calc R U . . .
H73B H 0.558145 0.315921 0.537629 0.141 Uiso 1 1 calc R U . . .
H73C H 0.594211 0.394181 0.562993 0.141 Uiso 1 1 calc R U . . .
C74 C 0.6744(2) 0.3438(4) 0.49185(19) 0.1266(19) Uani 1 1 d . . . . .
H74A H 0.670811 0.290204 0.499027 0.152 Uiso 1 1 calc R U . . .
H74B H 0.695836 0.350972 0.459774 0.152 Uiso 1 1 calc R U . . .
H74C H 0.706690 0.367875 0.525866 0.152 Uiso 1 1 calc R U . . .
C75 C 0.6011(3) 0.4645(3) 0.4660(2) 0.1243(18) Uani 1 1 d . . . . .
H75A H 0.551030 0.487300 0.456854 0.149 Uiso 1 1 calc R U . . .
H75B H 0.633523 0.488332 0.500096 0.149 Uiso 1 1 calc R U . . .
H75C H 0.622669 0.471429 0.434004 0.149 Uiso 1 1 calc R U . . .

loop_
_atom_site_aniso_label
_atom_site_aniso_U_11
_atom_site_aniso_U_22
_atom_site_aniso_U_33
_atom_site_aniso_U_23
_atom_site_aniso_U_13
_atom_site_aniso_U_12
Ni1 0.03354(17) 0.04692(19) 0.0519(2) -0.00215(15) 0.01610(13) -0.00530(14)
O1 0.0388(10) 0.0564(11) 0.0660(12) 0.0054(9) 0.0170(8) -0.0027(8)
C1 0.0335(14) 0.0651(18) 0.0513(16) -0.0006(13) 0.0079(11) -0.0039(12)
C2 0.0444(16) 0.072(2) 0.0644(19) -0.0064(15) 0.0071(13) 0.0083(14)
C3 0.0447(18) 0.095(3) 0.078(2) -0.0090(19) 0.0105(15) 0.0162(17)
C4 0.0350(16) 0.120(3) 0.068(2) -0.005(2) 0.0160(14) 0.0062(18)
C5 0.0386(16) 0.099(3) 0.0619(19) -0.0001(17) 0.0134(13) -0.0104(16)
C6 0.0326(13) 0.0748(19) 0.0483(15) -0.0045(13) 0.0128(11) -0.0075(12)
N1 0.0383(12) 0.0563(14) 0.0531(13) 0.0007(11) 0.0121(9) -0.0103(10)
C7 0.0470(16) 0.0639(18) 0.0499(16) -0.0051(13) 0.0102(12) -0.0198(13)
C8 0.072(2) 0.084(2) 0.066(2) 0.0002(18) -0.0006(16) -0.0314(19)
C9 0.105(3) 0.105(3) 0.083(3) -0.005(2) -0.017(2) -0.057(3)
C10 0.139(4) 0.084(3) 0.095(3) 0.004(2) -0.015(3) -0.064(3)
C11 0.107(3) 0.065(2) 0.073(2) 0.0066(18) -0.004(2) -0.037(2)
C12 0.0624(18) 0.0588(18) 0.0516(16) -0.0024(14) 0.0115(13) -0.0241(14)
C13 0.0514(16) 0.0489(15) 0.0520(16) -0.0016(12) 0.0158(12) -0.0097(12)
N2 0.0461(12) 0.0462(13) 0.0533(13) -0.0034(10) 0.0102(10) -0.0059(10)
C14 0.0474(15) 0.0389(14) 0.0508(15) -0.0045(11) 0.0121(12) 0.0037(11)
C15 0.0458(15) 0.0430(15) 0.0714(19) 0.0002(14) 0.0115(13) 0.0019(12)
C16 0.0457(16) 0.0525(17) 0.073(2) -0.0064(15) 0.0061(14) 0.0056(13)
C17 0.0549(18) 0.067(2) 0.0587(18) -0.0011(15) 0.0055(14) 0.0123(15)
C18 0.0548(17) 0.0582(17) 0.0553(17) 0.0009(14) 0.0182(13) 0.0090(13)
C19 0.0459(15) 0.0495(15) 0.0515(15) -0.0026(12) 0.0154(12) -0.0006(12)
O2 0.0539(11) 0.0523(11) 0.0541(11) 0.0032(9) 0.0128(9) -0.0083(9)
C20 0.0549(19) 0.060(2) 0.103(3) -0.0029(19) 0.0020(18) 0.0068(15)
C21 0.093(3) 0.080(3) 0.117(3) 0.033(2) 0.023(2) -0.002(2)
C22 0.079(3) 0.077(3) 0.130(4) -0.016(2) -0.010(2) -0.006(2)
C23 0.084(3) 0.074(3) 0.187(5) -0.008(3) 0.003(3) 0.022(2)
C24 0.0423(19) 0.170(5) 0.105(3) 0.011(3) 0.035(2) 0.014(2)
C25 0.034(2) 0.561(17) 0.187(6) 0.151(9) 0.019(3) 0.044(5)
C26 0.055(3) 0.282(9) 0.251(8) 0.054(7) 0.076(4) -0.004(4)
C27 0.114(5) 0.413(14) 0.211(7) -0.111(8) 0.101(5) 0.015(6)
C28 0.0471(18) 0.073(2) 0.107(3) -0.003(2) -0.0093(18) -0.0008(16)
C29 0.056(3) 0.234(8) 0.63(2) -0.223(11) 0.096(7) -0.028(4)
C30 0.098(4) 0.133(5) 0.330(10) 0.070(6) -0.068(5) -0.069(4)
C31 0.178(7) 0.344(12) 0.154(6) -0.001(7) -0.047(5) -0.158(8)
C32 0.074(2) 0.084(2) 0.063(2) 0.0183(18) 0.0242(17) 0.0050(18)
C33 0.182(5) 0.078(3) 0.128(4) 0.030(3) 0.060(4) -0.015(3)
C34 0.100(3) 0.177(5) 0.097(3) 0.033(3) 0.052(3) 0.017(3)
C35 0.104(4) 0.202(6) 0.108(4) 0.088(4) 0.012(3) -0.007(4)
O41 0.0409(10) 0.0589(11) 0.0574(11) -0.0122(9) 0.0151(8) -0.0084(8)
C41 0.0431(14) 0.0485(15) 0.0444(14) -0.0020(11) 0.0141(11) -0.0027(11)
C42 0.0574(18) 0.0553(17) 0.0560(17) -0.0124(13) 0.0178(13) -0.0010(13)
C43 0.0624(19) 0.0559(17) 0.0641(18) -0.0094(14) 0.0296(15) 0.0073(14)
C44 0.0436(15) 0.0562(16) 0.0611(17) 0.0020(14) 0.0253(13) 0.0033(12)
C45 0.0357(13) 0.0525(15) 0.0551(15) -0.0058(12) 0.0193(11) -0.0064(11)
C46 0.0365(12) 0.0447(14) 0.0442(13) -0.0037(11) 0.0161(10) -0.0038(10)
N41 0.0359(11) 0.0418(12) 0.0494(12) -0.0048(9) 0.0191(9) -0.0038(9)
C47 0.0359(13) 0.0408(14) 0.0526(15) -0.0052(11) 0.0167(11) -0.0054(10)
C48 0.071(2) 0.0546(17) 0.073(2) -0.0085(15) 0.0445(16) -0.0167(15)
C49 0.094(3) 0.059(2) 0.103(3) -0.0088(19) 0.061(2) -0.0292(18)
C50 0.096(3) 0.0520(19) 0.103(3) -0.0188(18) 0.051(2) -0.0344(18)
C51 0.069(2) 0.0506(17) 0.0663(19) -0.0142(14) 0.0309(15) -0.0115(14)
C52 0.0407(13) 0.0387(13) 0.0520(15) -0.0035(11) 0.0185(11) -0.0054(10)
C53 0.0411(14) 0.0409(14) 0.0475(14) -0.0029(11) 0.0189(11) 0.0017(11)
N42 0.0419(12) 0.0475(12) 0.0498(12) -0.0008(10) 0.0219(9) -0.0038(9)
C54 0.0442(14) 0.0532(16) 0.0489(15) 0.0020(12) 0.0217(12) -0.0008(12)
C55 0.0492(16) 0.0723(19) 0.0553(17) -0.0011(14) 0.0209(13) -0.0131(14)
C56 0.0509(17) 0.083(2) 0.0616(18) 0.0126(16) 0.0271(14) -0.0070(15)
C57 0.064(2) 0.091(2) 0.0542(18) 0.0106(17) 0.0318(15) -0.0030(17)
C58 0.0607(18) 0.071(2) 0.0480(16) 0.0023(14) 0.0227(13) -0.0001(15)
C59 0.0457(15) 0.0551(16) 0.0534(16) 0.0029(13) 0.0222(12) -0.0014(12)
O42 0.0491(11) 0.0568(11) 0.0497(10) -0.0071(9) 0.0207(8) -0.0071(8)
C60 0.073(2) 0.086(3) 0.089(3) -0.045(2) 0.019(2) -0.0029(19)
C61 0.105(3) 0.153(4) 0.077(3) -0.044(3) -0.009(2) -0.001(3)
C62 0.098(3) 0.080(3) 0.151(4) -0.047(3) 0.029(3) -0.036(2)
C63 0.114(4) 0.140(4) 0.158(5) -0.105(4) 0.042(3) -0.017(3)
C64 0.0475(17) 0.069(2) 0.097(2) -0.0032(18) 0.0381(16) 0.0042(15)
C65 0.0432(19) 0.130(4) 0.135(4) -0.025(3) 0.041(2) -0.012(2)
C66 0.097(3) 0.123(4) 0.128(4) -0.006(3) 0.082(3) -0.008(3)
C67 0.063(3) 0.097(3) 0.197(5) 0.025(3) 0.040(3) 0.024(2)
C68 0.064(2) 0.123(3) 0.080(2) 0.009(2) 0.0350(18) -0.029(2)
C69 0.126(4) 0.170(5) 0.116(4) 0.039(4) 0.050(3) -0.060(4)
C70 0.172(6) 0.299(9) 0.140(5) -0.057(5) 0.087(4) -0.176(6)
C71 0.075(4) 0.210(7) 0.388(12) 0.101(8) 0.102(6) 0.012(4)
C72 0.088(3) 0.108(3) 0.0503(18) -0.0123(19) 0.0263(17) -0.018(2)
C73 0.134(4) 0.168(5) 0.058(2) -0.020(3) 0.042(2) -0.037(3)
C74 0.084(3) 0.205(6) 0.077(3) -0.008(3) -0.001(2) -0.006(3)
C75 0.182(5) 0.115(4) 0.092(3) -0.039(3) 0.065(3) -0.047(4)

_geom_special_details            
;
 All esds (except the esd in the dihedral angle between two l.s. planes)
 are estimated using the full covariance matrix.  The cell esds are taken
 into account individually in the estimation of esds in distances, angles
 and torsion angles; correlations between esds in cell parameters are only
 used when they are defined by crystal symmetry.  An approximate (isotropic)
 treatment of cell esds is used for estimating esds involving l.s. planes.
;

loop_
_geom_bond_atom_site_label_1
_geom_bond_atom_site_label_2
_geom_bond_distance
_geom_bond_site_symmetry_2
_geom_bond_publ_flag
Ni1 N41 2.0194(19) . ?
Ni1 N1 2.026(2) . ?
Ni1 O41 2.0426(18) . ?
Ni1 O1 2.0466(19) . ?
Ni1 N2 2.143(2) . ?
Ni1 N42 2.153(2) . ?
O1 C1 1.286(3) . ?
C1 C2 1.446(4) . ?
C1 C6 1.466(4) . ?
C2 C3 1.375(4) . ?
C2 C20 1.536(5) . ?
C3 C4 1.427(5) . ?
C3 H3A 0.9300 . ?
C4 C5 1.368(5) . ?
C4 C24 1.545(4) . ?
C5 C6 1.428(4) . ?
C5 H5A 0.9300 . ?
C6 N1 1.355(4) . ?
N1 C7 1.398(4) . ?
C7 C8 1.412(4) . ?
C7 C12 1.414(4) . ?
C8 C9 1.377(5) . ?
C8 H8A 0.9300 . ?
C9 C10 1.371(6) . ?
C9 H9A 0.9300 . ?
C10 C11 1.388(5) . ?
C10 H10A 0.9300 . ?
C11 C12 1.395(4) . ?
C11 H11A 0.9300 . ?
C12 C13 1.469(4) . ?
C13 N2 1.302(3) . ?
C13 O2 1.372(3) . ?
N2 C14 1.411(3) . ?
C14 C19 1.381(4) . ?
C14 C15 1.396(4) . ?
C15 C16 1.395(4) . ?
C15 H15A 0.9300 . ?
C16 C17 1.405(4) . ?
C16 C28 1.548(4) . ?
C17 C18 1.397(4) . ?
C17 H17A 0.9300 . ?
C18 C19 1.400(4) . ?
C18 C32 1.521(4) . ?
C19 O2 1.392(3) . ?
C20 C21 1.531(6) . ?
C20 C23 1.551(5) . ?
C20 C22 1.556(5) . ?
C21 H21A 0.9600 . ?
C21 H21B 0.9600 . ?
C21 H21C 0.9600 . ?
C22 H22A 0.9600 . ?
C22 H22B 0.9600 . ?
C22 H22C 0.9600 . ?
C23 H23A 0.9600 . ?
C23 H23B 0.9600 . ?
C23 H23C 0.9600 . ?
C24 C25 1.461(7) . ?
C24 C27 1.476(8) . ?
C24 C26 1.574(8) . ?
C25 H25A 0.9600 . ?
C25 H25B 0.9600 . ?
C25 H25C 0.9600 . ?
C26 H26A 0.9600 . ?
C26 H26B 0.9600 . ?
C26 H26C 0.9600 . ?
C27 H27A 0.9600 . ?
C27 H27B 0.9600 . ?
C27 H27C 0.9600 . ?
C28 C29 1.448(7) . ?
C28 C30 1.464(6) . ?
C28 C31 1.527(8) . ?
C29 H29A 0.9600 . ?
C29 H29B 0.9600 . ?
C29 H29C 0.9600 . ?
C30 H30A 0.9600 . ?
C30 H30B 0.9600 . ?
C30 H30C 0.9600 . ?
C31 H31A 0.9600 . ?
C31 H31B 0.9600 . ?
C31 H31C 0.9600 . ?
C32 C35 1.513(5) . ?
C32 C33 1.523(6) . ?
C32 C34 1.551(5) . ?
C33 H33A 0.9600 . ?
C33 H33B 0.9600 . ?
C33 H33C 0.9600 . ?
C34 H34A 0.9600 . ?
C34 H34B 0.9600 . ?
C34 H34C 0.9600 . ?
C35 H35A 0.9600 . ?
C35 H35B 0.9600 . ?
C35 H35C 0.9600 . ?
O41 C41 1.283(3) . ?
C41 C42 1.452(4) . ?
C41 C46 1.465(3) . ?
C42 C43 1.369(4) . ?
C42 C60 1.546(4) . ?
C43 C44 1.430(4) . ?
C43 H43A 0.9300 . ?
C44 C45 1.375(4) . ?
C44 C64 1.536(4) . ?
C45 C46 1.420(3) . ?
C45 H45A 0.9300 . ?
C46 N41 1.363(3) . ?
N41 C47 1.394(3) . ?
C47 C48 1.402(4) . ?
C47 C52 1.418(3) . ?
C48 C49 1.386(4) . ?
C48 H48A 0.9300 . ?
C49 C50 1.384(5) . ?
C49 H49A 0.9300 . ?
C50 C51 1.377(4) . ?
C50 H50A 0.9300 . ?
C51 C52 1.404(4) . ?
C51 H51A 0.9300 . ?
C52 C53 1.465(3) . ?
C53 N42 1.306(3) . ?
C53 O42 1.371(3) . ?
N42 C54 1.415(3) . ?
C54 C59 1.383(4) . ?
C54 C55 1.391(4) . ?
C55 C56 1.396(4) . ?
C55 H55A 0.9300 . ?
C56 C57 1.405(4) . ?
C56 C68 1.547(4) . ?
C57 C58 1.396(4) . ?
C57 H57A 0.9300 . ?
C58 C59 1.397(4) . ?
C58 C72 1.535(4) . ?
C59 O42 1.392(3) . ?
C60 C62 1.537(6) . ?
C60 C61 1.543(6) . ?
C60 C63 1.546(5) . ?
C61 H61A 0.9600 . ?
C61 H61B 0.9600 . ?
C61 H61C 0.9600 . ?
C62 H62A 0.9600 . ?
C62 H62B 0.9600 . ?
C62 H62C 0.9600 . ?
C63 H63A 0.9600 . ?
C63 H63B 0.9600 . ?
C63 H63C 0.9600 . ?
C64 C65 1.537(5) . ?
C64 C67 1.538(5) . ?
C64 C66 1.542(5) . ?
C65 H65A 0.9600 . ?
C65 H65B 0.9600 . ?
C65 H65C 0.9600 . ?
C66 H66A 0.9600 . ?
C66 H66B 0.9600 . ?
C66 H66C 0.9600 . ?
C67 H67A 0.9600 . ?
C67 H67B 0.9600 . ?
C67 H67C 0.9600 . ?
C68 C69 1.505(6) . ?
C68 C70 1.509(7) . ?
C68 C71 1.517(7) . ?
C69 H69A 0.9600 . ?
C69 H69B 0.9600 . ?
C69 H69C 0.9600 . ?
C70 H70A 0.9600 . ?
C70 H70B 0.9600 . ?
C70 H70C 0.9600 . ?
C71 H71A 0.9600 . ?
C71 H71B 0.9600 . ?
C71 H71C 0.9600 . ?
C72 C74 1.525(6) . ?
C72 C75 1.527(6) . ?
C72 C73 1.540(5) . ?
C73 H73A 0.9600 . ?
C73 H73B 0.9600 . ?
C73 H73C 0.9600 . ?
C74 H74A 0.9600 . ?
C74 H74B 0.9600 . ?
C74 H74C 0.9600 . ?
C75 H75A 0.9600 . ?
C75 H75B 0.9600 . ?
C75 H75C 0.9600 . ?

loop_
_geom_angle_atom_site_label_1
_geom_angle_atom_site_label_2
_geom_angle_atom_site_label_3
_geom_angle
_geom_angle_site_symmetry_1
_geom_angle_site_symmetry_3
_geom_angle_publ_flag
N41 Ni1 N1 171.41(9) . . ?
N41 Ni1 O41 80.73(7) . . ?
N1 Ni1 O41 93.90(8) . . ?
N41 Ni1 O1 94.40(8) . . ?
N1 Ni1 O1 80.16(8) . . ?
O41 Ni1 O1 102.55(8) . . ?
N41 Ni1 N2 98.03(8) . . ?
N1 Ni1 N2 88.61(9) . . ?
O41 Ni1 N2 89.99(8) . . ?
O1 Ni1 N2 163.62(8) . . ?
N41 Ni1 N42 88.15(8) . . ?
N1 Ni1 N42 98.27(8) . . ?
O41 Ni1 N42 164.88(8) . . ?
O1 Ni1 N42 88.40(8) . . ?
N2 Ni1 N42 81.41(8) . . ?
C1 O1 Ni1 111.03(17) . . ?
O1 C1 C2 122.8(3) . . ?
O1 C1 C6 117.5(2) . . ?
C2 C1 C6 119.7(2) . . ?
C3 C2 C1 116.8(3) . . ?
C3 C2 C20 123.8(3) . . ?
C1 C2 C20 119.4(3) . . ?
C2 C3 C4 124.9(3) . . ?
C2 C3 H3A 117.5 . . ?
C4 C3 H3A 117.5 . . ?
C5 C4 C3 118.6(3) . . ?
C5 C4 C24 121.4(4) . . ?
C3 C4 C24 120.0(4) . . ?
C4 C5 C6 121.2(3) . . ?
C4 C5 H5A 119.4 . . ?
C6 C5 H5A 119.4 . . ?
N1 C6 C5 126.6(3) . . ?
N1 C6 C1 114.3(2) . . ?
C5 C6 C1 118.8(3) . . ?
C6 N1 C7 123.3(2) . . ?
C6 N1 Ni1 111.56(17) . . ?
C7 N1 Ni1 124.82(19) . . ?
N1 C7 C8 122.6(3) . . ?
N1 C7 C12 120.1(2) . . ?
C8 C7 C12 117.1(3) . . ?
C9 C8 C7 121.2(4) . . ?
C9 C8 H8A 119.4 . . ?
C7 C8 H8A 119.4 . . ?
C10 C9 C8 121.3(3) . . ?
C10 C9 H9A 119.4 . . ?
C8 C9 H9A 119.4 . . ?
C9 C10 C11 119.3(4) . . ?
C9 C10 H10A 120.4 . . ?
C11 C10 H10A 120.4 . . ?
C10 C11 C12 120.7(4) . . ?
C10 C11 H11A 119.7 . . ?
C12 C11 H11A 119.7 . . ?
C11 C12 C7 120.4(3) . . ?
C11 C12 C13 118.0(3) . . ?
C7 C12 C13 121.6(2) . . ?
N2 C13 O2 114.4(2) . . ?
N2 C13 C12 128.6(3) . . ?
O2 C13 C12 117.0(2) . . ?
C13 N2 C14 105.2(2) . . ?
C13 N2 Ni1 119.77(18) . . ?
C14 N2 Ni1 130.06(17) . . ?
C19 C14 C15 120.9(3) . . ?
C19 C14 N2 108.2(2) . . ?
C15 C14 N2 130.8(3) . . ?
C16 C15 C14 117.6(3) . . ?
C16 C15 H15A 121.2 . . ?
C14 C15 H15A 121.2 . . ?
C15 C16 C17 119.0(3) . . ?
C15 C16 C28 119.7(3) . . ?
C17 C16 C28 121.2(3) . . ?
C18 C17 C16 125.4(3) . . ?
C18 C17 H17A 117.3 . . ?
C16 C17 H17A 117.3 . . ?
C17 C18 C19 112.7(3) . . ?
C17 C18 C32 124.3(3) . . ?
C19 C18 C32 123.0(3) . . ?
C14 C19 O2 107.8(2) . . ?
C14 C19 C18 124.4(3) . . ?
O2 C19 C18 127.8(3) . . ?
C13 O2 C19 104.4(2) . . ?
C21 C20 C2 110.4(3) . . ?
C21 C20 C23 108.3(4) . . ?
C2 C20 C23 111.8(3) . . ?
C21 C20 C22 110.2(3) . . ?
C2 C20 C22 108.7(3) . . ?
C23 C20 C22 107.4(3) . . ?
C20 C21 H21A 109.5 . . ?
C20 C21 H21B 109.5 . . ?
H21A C21 H21B 109.5 . . ?
C20 C21 H21C 109.5 . . ?
H21A C21 H21C 109.5 . . ?
H21B C21 H21C 109.5 . . ?
C20 C22 H22A 109.5 . . ?
C20 C22 H22B 109.5 . . ?
H22A C22 H22B 109.5 . . ?
C20 C22 H22C 109.5 . . ?
H22A C22 H22C 109.5 . . ?
H22B C22 H22C 109.5 . . ?
C20 C23 H23A 109.5 . . ?
C20 C23 H23B 109.5 . . ?
H23A C23 H23B 109.5 . . ?
C20 C23 H23C 109.5 . . ?
H23A C23 H23C 109.5 . . ?
H23B C23 H23C 109.5 . . ?
C25 C24 C27 116.7(6) . . ?
C25 C24 C4 111.2(4) . . ?
C27 C24 C4 110.1(4) . . ?
C25 C24 C26 105.6(6) . . ?
C27 C24 C26 101.7(5) . . ?
C4 C24 C26 111.0(4) . . ?
C24 C25 H25A 109.5 . . ?
C24 C25 H25B 109.5 . . ?
H25A C25 H25B 109.5 . . ?
C24 C25 H25C 109.5 . . ?
H25A C25 H25C 109.5 . . ?
H25B C25 H25C 109.5 . . ?
C24 C26 H26A 109.5 . . ?
C24 C26 H26B 109.5 . . ?
H26A C26 H26B 109.5 . . ?
C24 C26 H26C 109.5 . . ?
H26A C26 H26C 109.5 . . ?
H26B C26 H26C 109.5 . . ?
C24 C27 H27A 109.5 . . ?
C24 C27 H27B 109.5 . . ?
H27A C27 H27B 109.5 . . ?
C24 C27 H27C 109.5 . . ?
H27A C27 H27C 109.5 . . ?
H27B C27 H27C 109.5 . . ?
C29 C28 C30 113.5(6) . . ?
C29 C28 C31 106.6(6) . . ?
C30 C28 C31 103.9(5) . . ?
C29 C28 C16 108.9(4) . . ?
C30 C28 C16 113.0(3) . . ?
C31 C28 C16 110.6(4) . . ?
C28 C29 H29A 109.5 . . ?
C28 C29 H29B 109.5 . . ?
H29A C29 H29B 109.5 . . ?
C28 C29 H29C 109.5 . . ?
H29A C29 H29C 109.5 . . ?
H29B C29 H29C 109.5 . . ?
C28 C30 H30A 109.5 . . ?
C28 C30 H30B 109.5 . . ?
H30A C30 H30B 109.5 . . ?
C28 C30 H30C 109.5 . . ?
H30A C30 H30C 109.5 . . ?
H30B C30 H30C 109.5 . . ?
C28 C31 H31A 109.5 . . ?
C28 C31 H31B 109.5 . . ?
H31A C31 H31B 109.5 . . ?
C28 C31 H31C 109.5 . . ?
H31A C31 H31C 109.5 . . ?
H31B C31 H31C 109.5 . . ?
C35 C32 C18 112.2(3) . . ?
C35 C32 C33 110.0(4) . . ?
C18 C32 C33 111.0(3) . . ?
C35 C32 C34 108.9(3) . . ?
C18 C32 C34 107.6(3) . . ?
C33 C32 C34 106.9(4) . . ?
C32 C33 H33A 109.5 . . ?
C32 C33 H33B 109.5 . . ?
H33A C33 H33B 109.5 . . ?
C32 C33 H33C 109.5 . . ?
H33A C33 H33C 109.5 . . ?
H33B C33 H33C 109.5 . . ?
C32 C34 H34A 109.5 . . ?
C32 C34 H34B 109.5 . . ?
H34A C34 H34B 109.5 . . ?
C32 C34 H34C 109.5 . . ?
H34A C34 H34C 109.5 . . ?
H34B C34 H34C 109.5 . . ?
C32 C35 H35A 109.5 . . ?
C32 C35 H35B 109.5 . . ?
H35A C35 H35B 109.5 . . ?
C32 C35 H35C 109.5 . . ?
H35A C35 H35C 109.5 . . ?
H35B C35 H35C 109.5 . . ?
C41 O41 Ni1 111.27(15) . . ?
O41 C41 C42 123.2(2) . . ?
O41 C41 C46 118.6(2) . . ?
C42 C41 C46 118.2(2) . . ?
C43 C42 C41 117.8(3) . . ?
C43 C42 C60 123.6(3) . . ?
C41 C42 C60 118.6(3) . . ?
C42 C43 C44 124.7(3) . . ?
C42 C43 H43A 117.6 . . ?
C44 C43 H43A 117.6 . . ?
C45 C44 C43 118.1(2) . . ?
C45 C44 C64 122.5(3) . . ?
C43 C44 C64 119.4(2) . . ?
C44 C45 C46 121.2(2) . . ?
C44 C45 H45A 119.4 . . ?
C46 C45 H45A 119.4 . . ?
N41 C46 C45 126.3(2) . . ?
N41 C46 C41 113.8(2) . . ?
C45 C46 C41 119.8(2) . . ?
C46 N41 C47 122.0(2) . . ?
C46 N41 Ni1 111.78(15) . . ?
C47 N41 Ni1 125.67(15) . . ?
N41 C47 C48 122.1(2) . . ?
N41 C47 C52 120.3(2) . . ?
C48 C47 C52 117.5(2) . . ?
C49 C48 C47 121.6(3) . . ?
C49 C48 H48A 119.2 . . ?
C47 C48 H48A 119.2 . . ?
C50 C49 C48 120.5(3) . . ?
C50 C49 H49A 119.7 . . ?
C48 C49 H49A 119.7 . . ?
C51 C50 C49 119.1(3) . . ?
C51 C50 H50A 120.4 . . ?
C49 C50 H50A 120.4 . . ?
C50 C51 C52 121.4(3) . . ?
C50 C51 H51A 119.3 . . ?
C52 C51 H51A 119.3 . . ?
C51 C52 C47 119.5(2) . . ?
C51 C52 C53 118.3(2) . . ?
C47 C52 C53 122.1(2) . . ?
N42 C53 O42 114.2(2) . . ?
N42 C53 C52 128.8(2) . . ?
O42 C53 C52 116.9(2) . . ?
C53 N42 C54 105.2(2) . . ?
C53 N42 Ni1 120.77(16) . . ?
C54 N42 Ni1 131.18(17) . . ?
C59 C54 C55 121.0(2) . . ?
C59 C54 N42 108.1(2) . . ?
C55 C54 N42 130.9(2) . . ?
C54 C55 C56 117.8(3) . . ?
C54 C55 H55A 121.1 . . ?
C56 C55 H55A 121.1 . . ?
C55 C56 C57 118.8(3) . . ?
C55 C56 C68 121.1(3) . . ?
C57 C56 C68 120.1(3) . . ?
C58 C57 C56 125.3(3) . . ?
C58 C57 H57A 117.3 . . ?
C56 C57 H57A 117.3 . . ?
C57 C58 C59 112.9(3) . . ?
C57 C58 C72 124.7(3) . . ?
C59 C58 C72 122.4(3) . . ?
C54 C59 O42 107.8(2) . . ?
C54 C59 C58 124.2(3) . . ?
O42 C59 C58 128.0(3) . . ?
C53 O42 C59 104.69(19) . . ?
C62 C60 C61 110.8(4) . . ?
C62 C60 C42 110.2(3) . . ?
C61 C60 C42 108.6(3) . . ?
C62 C60 C63 107.3(4) . . ?
C61 C60 C63 108.7(4) . . ?
C42 C60 C63 111.2(3) . . ?
C60 C61 H61A 109.5 . . ?
C60 C61 H61B 109.5 . . ?
H61A C61 H61B 109.5 . . ?
C60 C61 H61C 109.5 . . ?
H61A C61 H61C 109.5 . . ?
H61B C61 H61C 109.5 . . ?
C60 C62 H62A 109.5 . . ?
C60 C62 H62B 109.5 . . ?
H62A C62 H62B 109.5 . . ?
C60 C62 H62C 109.5 . . ?
H62A C62 H62C 109.5 . . ?
H62B C62 H62C 109.5 . . ?
C60 C63 H63A 109.5 . . ?
C60 C63 H63B 109.5 . . ?
H63A C63 H63B 109.5 . . ?
C60 C63 H63C 109.5 . . ?
H63A C63 H63C 109.5 . . ?
H63B C63 H63C 109.5 . . ?
C44 C64 C65 111.8(3) . . ?
C44 C64 C67 110.5(3) . . ?
C65 C64 C67 108.7(3) . . ?
C44 C64 C66 108.8(3) . . ?
C65 C64 C66 107.9(3) . . ?
C67 C64 C66 109.0(3) . . ?
C64 C65 H65A 109.5 . . ?
C64 C65 H65B 109.5 . . ?
H65A C65 H65B 109.5 . . ?
C64 C65 H65C 109.5 . . ?
H65A C65 H65C 109.5 . . ?
H65B C65 H65C 109.5 . . ?
C64 C66 H66A 109.5 . . ?
C64 C66 H66B 109.5 . . ?
H66A C66 H66B 109.5 . . ?
C64 C66 H66C 109.5 . . ?
H66A C66 H66C 109.5 . . ?
H66B C66 H66C 109.5 . . ?
C64 C67 H67A 109.5 . . ?
C64 C67 H67B 109.5 . . ?
H67A C67 H67B 109.5 . . ?
C64 C67 H67C 109.5 . . ?
H67A C67 H67C 109.5 . . ?
H67B C67 H67C 109.5 . . ?
C69 C68 C70 108.4(4) . . ?
C69 C68 C71 108.0(4) . . ?
C70 C68 C71 109.0(5) . . ?
C69 C68 C56 111.8(3) . . ?
C70 C68 C56 111.7(3) . . ?
C71 C68 C56 107.8(4) . . ?
C68 C69 H69A 109.5 . . ?
C68 C69 H69B 109.5 . . ?
H69A C69 H69B 109.5 . . ?
C68 C69 H69C 109.5 . . ?
H69A C69 H69C 109.5 . . ?
H69B C69 H69C 109.5 . . ?
C68 C70 H70A 109.5 . . ?
C68 C70 H70B 109.5 . . ?
H70A C70 H70B 109.5 . . ?
C68 C70 H70C 109.5 . . ?
H70A C70 H70C 109.5 . . ?
H70B C70 H70C 109.5 . . ?
C68 C71 H71A 109.5 . . ?
C68 C71 H71B 109.5 . . ?
H71A C71 H71B 109.5 . . ?
C68 C71 H71C 109.5 . . ?
H71A C71 H71C 109.5 . . ?
H71B C71 H71C 109.5 . . ?
C74 C72 C75 109.0(4) . . ?
C74 C72 C58 108.5(3) . . ?
C75 C72 C58 109.7(3) . . ?
C74 C72 C73 109.1(4) . . ?
C75 C72 C73 108.8(4) . . ?
C58 C72 C73 111.7(3) . . ?
C72 C73 H73A 109.5 . . ?
C72 C73 H73B 109.5 . . ?
H73A C73 H73B 109.5 . . ?
C72 C73 H73C 109.5 . . ?
H73A C73 H73C 109.5 . . ?
H73B C73 H73C 109.5 . . ?
C72 C74 H74A 109.5 . . ?
C72 C74 H74B 109.5 . . ?
H74A C74 H74B 109.5 . . ?
C72 C74 H74C 109.5 . . ?
H74A C74 H74C 109.5 . . ?
H74B C74 H74C 109.5 . . ?
C72 C75 H75A 109.5 . . ?
C72 C75 H75B 109.5 . . ?
H75A C75 H75B 109.5 . . ?
C72 C75 H75C 109.5 . . ?
H75A C75 H75C 109.5 . . ?
H75B C75 H75C 109.5 . . ?

loop_
_geom_torsion_atom_site_label_1
_geom_torsion_atom_site_label_2
_geom_torsion_atom_site_label_3
_geom_torsion_atom_site_label_4
_geom_torsion
_geom_torsion_site_symmetry_1
_geom_torsion_site_symmetry_2
_geom_torsion_site_symmetry_3
_geom_torsion_site_symmetry_4
_geom_torsion_publ_flag
Ni1 O1 C1 C2 159.9(2) . . . . ?
Ni1 O1 C1 C6 -20.2(3) . . . . ?
O1 C1 C2 C3 -179.1(3) . . . . ?
C6 C1 C2 C3 1.0(4) . . . . ?
O1 C1 C2 C20 -0.9(4) . . . . ?
C6 C1 C2 C20 179.2(3) . . . . ?
C1 C2 C3 C4 -0.5(5) . . . . ?
C20 C2 C3 C4 -178.6(3) . . . . ?
C2 C3 C4 C5 -0.9(5) . . . . ?
C2 C3 C4 C24 176.8(3) . . . . ?
C3 C4 C5 C6 1.7(5) . . . . ?
C24 C4 C5 C6 -175.9(3) . . . . ?
C4 C5 C6 N1 172.6(3) . . . . ?
C4 C5 C6 C1 -1.1(4) . . . . ?
O1 C1 C6 N1 5.3(4) . . . . ?
C2 C1 C6 N1 -174.8(2) . . . . ?
O1 C1 C6 C5 179.9(2) . . . . ?
C2 C1 C6 C5 -0.2(4) . . . . ?
C5 C6 N1 C7 24.6(4) . . . . ?
C1 C6 N1 C7 -161.4(2) . . . . ?
C5 C6 N1 Ni1 -161.3(2) . . . . ?
C1 C6 N1 Ni1 12.7(3) . . . . ?
C6 N1 C7 C8 34.9(4) . . . . ?
Ni1 N1 C7 C8 -138.4(3) . . . . ?
C6 N1 C7 C12 -148.9(3) . . . . ?
Ni1 N1 C7 C12 37.8(4) . . . . ?
N1 C7 C8 C9 178.3(4) . . . . ?
C12 C7 C8 C9 1.9(5) . . . . ?
C7 C8 C9 C10 0.6(7) . . . . ?
C8 C9 C10 C11 -1.9(8) . . . . ?
C9 C10 C11 C12 0.5(8) . . . . ?
C10 C11 C12 C7 2.1(6) . . . . ?
C10 C11 C12 C13 -176.9(4) . . . . ?
N1 C7 C12 C11 -179.7(3) . . . . ?
C8 C7 C12 C11 -3.3(5) . . . . ?
N1 C7 C12 C13 -0.8(4) . . . . ?
C8 C7 C12 C13 175.7(3) . . . . ?
C11 C12 C13 N2 144.3(3) . . . . ?
C7 C12 C13 N2 -34.7(5) . . . . ?
C11 C12 C13 O2 -33.3(4) . . . . ?
C7 C12 C13 O2 147.8(3) . . . . ?
O2 C13 N2 C14 0.8(3) . . . . ?
C12 C13 N2 C14 -176.8(3) . . . . ?
O2 C13 N2 Ni1 -156.59(18) . . . . ?
C12 C13 N2 Ni1 25.8(4) . . . . ?
C13 N2 C14 C19 -1.0(3) . . . . ?
Ni1 N2 C14 C19 153.10(19) . . . . ?
C13 N2 C14 C15 177.2(3) . . . . ?
Ni1 N2 C14 C15 -28.6(4) . . . . ?
C19 C14 C15 C16 -0.8(4) . . . . ?
N2 C14 C15 C16 -178.8(3) . . . . ?
C14 C15 C16 C17 -0.7(4) . . . . ?
C14 C15 C16 C28 176.1(3) . . . . ?
C15 C16 C17 C18 0.7(5) . . . . ?
C28 C16 C17 C18 -176.0(3) . . . . ?
C16 C17 C18 C19 0.6(4) . . . . ?
C16 C17 C18 C32 -179.3(3) . . . . ?
C15 C14 C19 O2 -177.5(2) . . . . ?
N2 C14 C19 O2 0.9(3) . . . . ?
C15 C14 C19 C18 2.3(4) . . . . ?
N2 C14 C19 C18 -179.2(3) . . . . ?
C17 C18 C19 C14 -2.1(4) . . . . ?
C32 C18 C19 C14 177.7(3) . . . . ?
C17 C18 C19 O2 177.7(3) . . . . ?
C32 C18 C19 O2 -2.4(5) . . . . ?
N2 C13 O2 C19 -0.2(3) . . . . ?
C12 C13 O2 C19 177.6(2) . . . . ?
C14 C19 O2 C13 -0.4(3) . . . . ?
C18 C19 O2 C13 179.7(3) . . . . ?
C3 C2 C20 C21 -120.1(4) . . . . ?
C1 C2 C20 C21 61.9(4) . . . . ?
C3 C2 C20 C23 0.6(5) . . . . ?
C1 C2 C20 C23 -177.5(3) . . . . ?
C3 C2 C20 C22 119.0(4) . . . . ?
C1 C2 C20 C22 -59.0(4) . . . . ?
C5 C4 C24 C25 -119.0(6) . . . . ?
C3 C4 C24 C25 63.4(7) . . . . ?
C5 C4 C24 C27 110.1(6) . . . . ?
C3 C4 C24 C27 -67.5(6) . . . . ?
C5 C4 C24 C26 -1.7(6) . . . . ?
C3 C4 C24 C26 -179.3(4) . . . . ?
C15 C16 C28 C29 -92.6(6) . . . . ?
C17 C16 C28 C29 84.1(7) . . . . ?
C15 C16 C28 C30 34.5(6) . . . . ?
C17 C16 C28 C30 -148.7(5) . . . . ?
C15 C16 C28 C31 150.6(5) . . . . ?
C17 C16 C28 C31 -32.7(6) . . . . ?
C17 C18 C32 C35 -4.2(5) . . . . ?
C19 C18 C32 C35 176.0(4) . . . . ?
C17 C18 C32 C33 -127.7(4) . . . . ?
C19 C18 C32 C33 52.5(4) . . . . ?
C17 C18 C32 C34 115.6(4) . . . . ?
C19 C18 C32 C34 -64.2(4) . . . . ?
Ni1 O41 C41 C42 166.3(2) . . . . ?
Ni1 O41 C41 C46 -15.2(3) . . . . ?
O41 C41 C42 C43 -179.9(3) . . . . ?
C46 C41 C42 C43 1.6(4) . . . . ?
O41 C41 C42 C60 0.8(4) . . . . ?
C46 C41 C42 C60 -177.7(3) . . . . ?
C41 C42 C43 C44 1.1(5) . . . . ?
C60 C42 C43 C44 -179.7(3) . . . . ?
C42 C43 C44 C45 -2.5(5) . . . . ?
C42 C43 C44 C64 179.0(3) . . . . ?
C43 C44 C45 C46 1.1(4) . . . . ?
C64 C44 C45 C46 179.5(3) . . . . ?
C44 C45 C46 N41 178.1(3) . . . . ?
C44 C45 C46 C41 1.5(4) . . . . ?
O41 C41 C46 N41 1.6(3) . . . . ?
C42 C41 C46 N41 -179.9(2) . . . . ?
O41 C41 C46 C45 178.6(2) . . . . ?
C42 C41 C46 C45 -2.9(4) . . . . ?
C45 C46 N41 C47 24.4(4) . . . . ?
C41 C46 N41 C47 -158.8(2) . . . . ?
C45 C46 N41 Ni1 -163.6(2) . . . . ?
C41 C46 N41 Ni1 13.2(3) . . . . ?
C46 N41 C47 C48 34.3(4) . . . . ?
Ni1 N41 C47 C48 -136.5(2) . . . . ?
C46 N41 C47 C52 -150.5(2) . . . . ?
Ni1 N41 C47 C52 38.7(3) . . . . ?
N41 C47 C48 C49 178.9(3) . . . . ?
C52 C47 C48 C49 3.5(5) . . . . ?
C47 C48 C49 C50 1.3(6) . . . . ?
C48 C49 C50 C51 -3.3(6) . . . . ?
C49 C50 C51 C52 0.3(6) . . . . ?
C50 C51 C52 C47 4.6(5) . . . . ?
C50 C51 C52 C53 -172.7(3) . . . . ?
N41 C47 C52 C51 178.2(2) . . . . ?
C48 C47 C52 C51 -6.4(4) . . . . ?
N41 C47 C52 C53 -4.6(4) . . . . ?
C48 C47 C52 C53 170.9(3) . . . . ?
C51 C52 C53 N42 149.1(3) . . . . ?
C47 C52 C53 N42 -28.2(4) . . . . ?
C51 C52 C53 O42 -26.3(4) . . . . ?
C47 C52 C53 O42 156.4(2) . . . . ?
O42 C53 N42 C54 0.1(3) . . . . ?
C52 C53 N42 C54 -175.4(2) . . . . ?
O42 C53 N42 Ni1 -162.83(16) . . . . ?
C52 C53 N42 Ni1 21.7(4) . . . . ?
C53 N42 C54 C59 -0.3(3) . . . . ?
Ni1 N42 C54 C59 160.07(19) . . . . ?
C53 N42 C54 C55 178.3(3) . . . . ?
Ni1 N42 C54 C55 -21.3(4) . . . . ?
C59 C54 C55 C56 -0.7(4) . . . . ?
N42 C54 C55 C56 -179.1(3) . . . . ?
C54 C55 C56 C57 -0.8(5) . . . . ?
C54 C55 C56 C68 176.1(3) . . . . ?
C55 C56 C57 C58 1.0(5) . . . . ?
C68 C56 C57 C58 -175.9(3) . . . . ?
C56 C57 C58 C59 0.3(5) . . . . ?
C56 C57 C58 C72 -177.9(3) . . . . ?
C55 C54 C59 O42 -178.3(3) . . . . ?
N42 C54 C59 O42 0.4(3) . . . . ?
C55 C54 C59 C58 2.2(5) . . . . ?
N42 C54 C59 C58 -179.1(3) . . . . ?
C57 C58 C59 C54 -1.9(4) . . . . ?
C72 C58 C59 C54 176.3(3) . . . . ?
C57 C58 C59 O42 178.7(3) . . . . ?
C72 C58 C59 O42 -3.1(5) . . . . ?
N42 C53 O42 C59 0.2(3) . . . . ?
C52 C53 O42 C59 176.3(2) . . . . ?
C54 C59 O42 C53 -0.4(3) . . . . ?
C58 C59 O42 C53 179.1(3) . . . . ?
C43 C42 C60 C62 120.8(4) . . . . ?
C41 C42 C60 C62 -60.0(4) . . . . ?
C43 C42 C60 C61 -117.6(4) . . . . ?
C41 C42 C60 C61 61.6(4) . . . . ?
C43 C42 C60 C63 2.0(5) . . . . ?
C41 C42 C60 C63 -178.8(4) . . . . ?
C45 C44 C64 C65 3.5(4) . . . . ?
C43 C44 C64 C65 -178.1(3) . . . . ?
C45 C44 C64 C67 124.8(4) . . . . ?
C43 C44 C64 C67 -56.8(4) . . . . ?
C45 C44 C64 C66 -115.6(3) . . . . ?
C43 C44 C64 C66 62.8(4) . . . . ?
C55 C56 C68 C69 139.1(4) . . . . ?
C57 C56 C68 C69 -44.0(5) . . . . ?
C55 C56 C68 C70 17.4(6) . . . . ?
C57 C56 C68 C70 -165.7(5) . . . . ?
C55 C56 C68 C71 -102.3(5) . . . . ?
C57 C56 C68 C71 74.5(5) . . . . ?
C57 C58 C72 C74 116.2(4) . . . . ?
C59 C58 C72 C74 -61.9(5) . . . . ?
C57 C58 C72 C75 -124.9(4) . . . . ?
C59 C58 C72 C75 57.1(5) . . . . ?
C57 C58 C72 C73 -4.2(5) . . . . ?
C59 C58 C72 C73 177.7(4) . . . . ?

loop_
_geom_hbond_atom_site_label_D
_geom_hbond_atom_site_label_H
_geom_hbond_atom_site_label_A
_geom_hbond_distance_DH
_geom_hbond_distance_HA
_geom_hbond_distance_DA
_geom_hbond_angle_DHA
_geom_hbond_site_symmetry_A
_geom_hbond_publ_flag
C15 H15A N41 0.93 2.70 3.409(4) 133.7 . yes
C55 H55A N1 0.93 2.68 3.400(4) 134.7 . yes

_refine_diff_density_max         0.637
_refine_diff_density_min         -0.234
_refine_diff_density_rms         0.048

_shelx_res_file                  
;
TITL e1464a in P2(1)/n
    e1464a_sq.res
    created by SHELXL-2017/1 at 12:31:01 on 31-Oct-2019
TITL exp_1464_a.res in P2(1)/n
    e1464a_sq.res
    created by SHELXL-2017/1 at 12:31:01 on 31-Oct-2019
REM Old TITL exp_1464 in P2(1)/n

REM SHELXT solution in P2(1)/n
REM R1 0.195,  Rweak 0.053,  Alpha 0.057,  Orientation as input
REM Formula found by SHELXT:  C68 N3 O6 Ni

CELL 0.71073  18.142276  17.519522  23.937142  90.0000 106.0006  90.0000
ZERR    4.00   0.000557   0.000530   0.000871   0.0000   0.0033   0.0000
LATT  1
SYMM -x+1/2, y+1/2,-z+1/2
SFAC C H N O Ni
UNIT 280.00 352.00 16.00 16.00 4.00

TEMP  20
SIZE  0.793 0.564 0.517

L.S. 5 0    7
BOND $H

CONF
ACTA
HTAB
HTAB C15 N41
HTAB C55 N1

OMIT  -3
OMIT   0   1   2
OMIT  -1   1   2
OMIT   2   0   0
OMIT  -2   0   2

FMAP 2
PLAN 25
ABIN
WGHT    0.064600    4.483700
FVAR       1.66145
NI1   5    0.547587    0.264115    0.194043    11.00000    0.03354    0.04692 =
         0.05185   -0.00215    0.01610   -0.00530
O1    4    0.492073    0.357490    0.150764    11.00000    0.03885    0.05636 =
         0.06598    0.00545    0.01700   -0.00269
C1    1    0.421427    0.358593    0.151411    11.00000    0.03350    0.06513 =
         0.05134   -0.00062    0.00790   -0.00387
C2    1    0.375411    0.427245    0.141191    11.00000    0.04436    0.07182 =
         0.06441   -0.00644    0.00710    0.00831
C3    1    0.300977    0.420618    0.143940    11.00000    0.04470    0.09463 =
         0.07765   -0.00897    0.01046    0.01623
AFIX  43
H3A   2    0.270947    0.464484    0.137724    11.00000   -1.20000
AFIX   0
C4    1    0.266338    0.351514    0.155611    11.00000    0.03500    0.12042 =
         0.06750   -0.00465    0.01600    0.00625
C5    1    0.309106    0.286040    0.164125    11.00000    0.03864    0.09872 =
         0.06193   -0.00014    0.01337   -0.01042
AFIX  43
H5A   2    0.286764    0.240381    0.170760    11.00000   -1.20000
AFIX   0
C6    1    0.387413    0.286491    0.163013    11.00000    0.03256    0.07482 =
         0.04830   -0.00450    0.01282   -0.00754
N1    3    0.437600    0.227611    0.176686    11.00000    0.03832    0.05626 =
         0.05313    0.00067    0.01214   -0.01034
C7    1    0.415012    0.151053    0.173325    11.00000    0.04695    0.06390 =
         0.04989   -0.00512    0.01017   -0.01982
C8    1    0.350800    0.123539    0.130178    11.00000    0.07184    0.08376 =
         0.06611    0.00022   -0.00063   -0.03139
AFIX  43
H8A   2    0.321174    0.157429    0.103292    11.00000   -1.20000
AFIX   0
C9    1    0.331266    0.047412    0.127204    11.00000    0.10504    0.10466 =
         0.08286   -0.00505   -0.01670   -0.05732
AFIX  43
H9A   2    0.288953    0.030747    0.098106    11.00000   -1.20000
AFIX   0
C10   1    0.373007   -0.004316    0.166325    11.00000    0.13948    0.08359 =
         0.09528    0.00415   -0.01549   -0.06405
AFIX  43
H10A  2    0.358304   -0.055314    0.164498    11.00000   -1.20000
AFIX   0
C11   1    0.437436    0.020282    0.208675    11.00000    0.10695    0.06490 =
         0.07252    0.00656   -0.00394   -0.03747
AFIX  43
H11A  2    0.466197   -0.014614    0.235130    11.00000   -1.20000
AFIX   0
C12   1    0.459503    0.096773    0.211975    11.00000    0.06243    0.05876 =
         0.05163   -0.00239    0.01148   -0.02410
C13   1    0.530439    0.118372    0.255865    11.00000    0.05142    0.04885 =
         0.05196   -0.00156    0.01584   -0.00968
N2    3    0.581069    0.169425    0.252196    11.00000    0.04605    0.04619 =
         0.05328   -0.00339    0.01025   -0.00595
C14   1    0.639442    0.163890    0.305017    11.00000    0.04741    0.03893 =
         0.05081   -0.00455    0.01210    0.00373
C15   1    0.709253    0.202309    0.324471    11.00000    0.04581    0.04296 =
         0.07144    0.00020    0.01148    0.00185
AFIX  43
H15A  2    0.723804    0.239247    0.301701    11.00000   -1.20000
AFIX   0
C16   1    0.756396    0.183302    0.379290    11.00000    0.04569    0.05251 =
         0.07332   -0.00637    0.00606    0.00558
C17   1    0.731433    0.127673    0.412229    11.00000    0.05493    0.06737 =
         0.05868   -0.00106    0.00545    0.01228
AFIX  43
H17A  2    0.763641    0.116464    0.448816    11.00000   -1.20000
AFIX   0
C18   1    0.662199    0.087810    0.394533    11.00000    0.05484    0.05816 =
         0.05525    0.00092    0.01819    0.00899
C19   1    0.618534    0.108462    0.338724    11.00000    0.04591    0.04953 =
         0.05151   -0.00263    0.01544   -0.00059
O2    4    0.548321    0.078491    0.307158    11.00000    0.05388    0.05227 =
         0.05410    0.00324    0.01278   -0.00828
C20   1    0.411774    0.502836    0.129898    11.00000    0.05486    0.06044 =
         0.10261   -0.00290    0.00203    0.00683
C21   1    0.438410    0.497057    0.074673    11.00000    0.09277    0.08039 =
         0.11725    0.03273    0.02320   -0.00196
AFIX  33
H21A  2    0.460982    0.544618    0.068153    11.00000   -1.20000
H21B  2    0.475691    0.457002    0.079108    11.00000   -1.20000
H21C  2    0.395259    0.485927    0.042126    11.00000   -1.20000
AFIX   0
C22   1    0.481039    0.521010    0.183123    11.00000    0.07945    0.07664 =
         0.13009   -0.01649   -0.01026   -0.00567
AFIX  33
H22A  2    0.463713    0.524506    0.217484    11.00000   -1.20000
H22B  2    0.518495    0.481076    0.187870    11.00000   -1.20000
H22C  2    0.503643    0.568663    0.176853    11.00000   -1.20000
AFIX   0
C23   1    0.354669    0.570431    0.122675    11.00000    0.08414    0.07366 =
         0.18675   -0.00827    0.00260    0.02238
AFIX  33
H23A  2    0.337332    0.574916    0.156976    11.00000   -1.20000
H23B  2    0.379796    0.616820    0.116945    11.00000   -1.20000
H23C  2    0.311544    0.561383    0.089636    11.00000   -1.20000
AFIX   0
C24   1    0.183277    0.352341    0.160747    11.00000    0.04227    0.16969 =
         0.10514    0.01088    0.03491    0.01445
C25   1    0.129000    0.374858    0.105947    11.00000    0.03413    0.56147 =
         0.18747    0.15093    0.01918    0.04353
AFIX  33
H25A  2    0.136455    0.343473    0.075081    11.00000   -1.50000
H25B  2    0.077583    0.368512    0.108755    11.00000   -1.50000
H25C  2    0.137292    0.427386    0.097990    11.00000   -1.50000
AFIX   0
C26   1    0.157677    0.270216    0.174434    11.00000    0.05535    0.28218 =
         0.25072    0.05366    0.07584   -0.00438
AFIX  33
H26A  2    0.191507    0.252236    0.210273    11.00000   -1.50000
H26B  2    0.106219    0.272260    0.177850    11.00000   -1.50000
H26C  2    0.159690    0.236059    0.143529    11.00000   -1.50000
AFIX   0
C27   1    0.179689    0.395053    0.213067    11.00000    0.11367    0.41313 =
         0.21064   -0.11148    0.10067    0.01484
AFIX  33
H27A  2    0.217646    0.375552    0.246295    11.00000   -1.50000
H27B  2    0.189399    0.448133    0.208088    11.00000   -1.50000
H27C  2    0.129690    0.389260    0.218854    11.00000   -1.50000
AFIX   0
C28   1    0.836607    0.220426    0.401333    11.00000    0.04711    0.07317 =
         0.10743   -0.00254   -0.00932   -0.00083
C29   1    0.892556    0.171474    0.386277    11.00000    0.05580    0.23363 =
         0.63212   -0.22343    0.09619   -0.02834
AFIX  33
H29A  2    0.888398    0.120753    0.400280    11.00000   -1.20000
H29B  2    0.883203    0.170338    0.344810    11.00000   -1.20000
H29C  2    0.943153    0.190881    0.403760    11.00000   -1.20000
AFIX   0
C30   1    0.838562    0.299351    0.381695    11.00000    0.09791    0.13263 =
         0.33007    0.06996   -0.06823   -0.06899
AFIX  33
H30A  2    0.800336    0.328748    0.392941    11.00000   -1.20000
H30B  2    0.888291    0.320801    0.399108    11.00000   -1.20000
H30C  2    0.828340    0.300258    0.340157    11.00000   -1.20000
AFIX   0
C31   1    0.860201    0.226693    0.467525    11.00000    0.17773    0.34436 =
         0.15395   -0.00115   -0.04701   -0.15818
AFIX  33
H31A  2    0.824493    0.258822    0.479524    11.00000   -1.20000
H31B  2    0.860290    0.176832    0.484178    11.00000   -1.20000
H31C  2    0.910651    0.248363    0.480485    11.00000   -1.20000
AFIX   0
C32   1    0.636069    0.028422    0.431355    11.00000    0.07402    0.08385 =
         0.06274    0.01832    0.02424    0.00500
C33   1    0.613682   -0.045722    0.397779    11.00000    0.18189    0.07813 =
         0.12751    0.02964    0.05974   -0.01545
AFIX  33
H33A  2    0.575430   -0.035430    0.361948    11.00000   -1.50000
H33B  2    0.658050   -0.067707    0.389595    11.00000   -1.50000
H33C  2    0.593449   -0.080777    0.420624    11.00000   -1.50000
AFIX   0
C34   1    0.562824    0.059530    0.444942    11.00000    0.09988    0.17669 =
         0.09713    0.03254    0.05199    0.01701
AFIX  33
H34A  2    0.524240    0.069466    0.409216    11.00000   -1.50000
H34B  2    0.544049    0.022409    0.467157    11.00000   -1.50000
H34C  2    0.574859    0.105965    0.466860    11.00000   -1.50000
AFIX   0
C35   1    0.696377    0.013009    0.487974    11.00000    0.10397    0.20237 =
         0.10831    0.08759    0.01155   -0.00700
AFIX  33
H35A  2    0.677657   -0.024645    0.509810    11.00000   -1.50000
H35B  2    0.742221   -0.005469    0.479945    11.00000   -1.50000
H35C  2    0.707517    0.059362    0.510090    11.00000   -1.50000
AFIX   0
O41   4    0.570263    0.201420    0.128759    11.00000    0.04094    0.05892 =
         0.05742   -0.01219    0.01511   -0.00843
C41   1    0.642178    0.201390    0.132460    11.00000    0.04314    0.04852 =
         0.04437   -0.00198    0.01411   -0.00267
C42   1    0.676997    0.149098    0.100113    11.00000    0.05740    0.05528 =
         0.05605   -0.01238    0.01785   -0.00104
C43   1    0.754455    0.154492    0.107761    11.00000    0.06243    0.05586 =
         0.06405   -0.00943    0.02957    0.00729
AFIX  43
H43A  2    0.776482    0.121511    0.086493    11.00000   -1.20000
AFIX   0
C44   1    0.803925    0.207185    0.146094    11.00000    0.04358    0.05619 =
         0.06112    0.00202    0.02534    0.00334
C45   1    0.771471    0.258213    0.176018    11.00000    0.03569    0.05246 =
         0.05508   -0.00581    0.01933   -0.00640
AFIX  43
H45A  2    0.802551    0.293527    0.200642    11.00000   -1.20000
AFIX   0
C46   1    0.691404    0.257982    0.170014    11.00000    0.03650    0.04467 =
         0.04415   -0.00371    0.01613   -0.00376
N41   3    0.653415    0.304233    0.198533    11.00000    0.03589    0.04177 =
         0.04937   -0.00476    0.01908   -0.00377
C47   1    0.682324    0.375137    0.220580    11.00000    0.03588    0.04080 =
         0.05255   -0.00520    0.01668   -0.00540
C48   1    0.724276    0.421388    0.192627    11.00000    0.07096    0.05456 =
         0.07271   -0.00846    0.04449   -0.01665
AFIX  43
H48A  2    0.734011    0.404048    0.158632    11.00000   -1.20000
AFIX   0
C49   1    0.751601    0.492338    0.214428    11.00000    0.09399    0.05893 =
         0.10276   -0.00881    0.06105   -0.02917
AFIX  43
H49A  2    0.778372    0.522258    0.194536    11.00000   -1.20000
AFIX   0
C50   1    0.739374    0.519045    0.265575    11.00000    0.09572    0.05202 =
         0.10296   -0.01878    0.05054   -0.03440
AFIX  43
H50A  2    0.759963    0.565513    0.281181    11.00000   -1.20000
AFIX   0
C51   1    0.696332    0.475908    0.293035    11.00000    0.06944    0.05058 =
         0.06630   -0.01419    0.03090   -0.01154
AFIX  43
H51A  2    0.687864    0.493833    0.327311    11.00000   -1.20000
AFIX   0
C52   1    0.664942    0.405427    0.270404    11.00000    0.04070    0.03867 =
         0.05204   -0.00351    0.01854   -0.00542
C53   1    0.612262    0.367195    0.298001    11.00000    0.04108    0.04089 =
         0.04753   -0.00288    0.01887    0.00175
N42   3    0.554409    0.322474    0.274469    11.00000    0.04194    0.04753 =
         0.04979   -0.00075    0.02188   -0.00377
C54   1    0.519814    0.306570    0.319452    11.00000    0.04417    0.05323 =
         0.04895    0.00199    0.02171   -0.00079
C55   1    0.455205    0.263706    0.319324    11.00000    0.04923    0.07235 =
         0.05534   -0.00108    0.02085   -0.01311
AFIX  43
H55A  2    0.427027    0.238923    0.285887    11.00000   -1.20000
AFIX   0
C56   1    0.434102    0.259152    0.371058    11.00000    0.05089    0.08253 =
         0.06163    0.01257    0.02712   -0.00701
C57   1    0.479248    0.296895    0.420488    11.00000    0.06394    0.09110 =
         0.05425    0.01065    0.03180   -0.00297
AFIX  43
H57A  2    0.464596    0.292431    0.454641    11.00000   -1.20000
AFIX   0
C58   1    0.544298    0.340548    0.422520    11.00000    0.06075    0.07059 =
         0.04798    0.00225    0.02274   -0.00007
C59   1    0.561164    0.344014    0.369046    11.00000    0.04566    0.05511 =
         0.05340    0.00286    0.02215   -0.00135
O42   4    0.620577    0.383418    0.355436    11.00000    0.04913    0.05683 =
         0.04966   -0.00705    0.02067   -0.00709
C60   1    0.624992    0.091238    0.058532    11.00000    0.07315    0.08634 =
         0.08873   -0.04456    0.01885   -0.00287
C61   1    0.565921    0.135825    0.011032    11.00000    0.10536    0.15302 =
         0.07650   -0.04438   -0.00852   -0.00062
AFIX  33
H61A  2    0.592296    0.168045   -0.009594    11.00000   -1.20000
H61B  2    0.533915    0.100532   -0.015590    11.00000   -1.20000
H61C  2    0.534793    0.166645    0.028722    11.00000   -1.20000
AFIX   0
C62   1    0.584596    0.038990    0.092451    11.00000    0.09808    0.08017 =
         0.15080   -0.04695    0.02856   -0.03615
AFIX  33
H62A  2    0.622309    0.011823    0.121734    11.00000   -1.20000
H62B  2    0.553563    0.069313    0.110558    11.00000   -1.20000
H62C  2    0.552684    0.003200    0.066246    11.00000   -1.20000
AFIX   0
C63   1    0.672257    0.039431    0.029034    11.00000    0.11352    0.13962 =
         0.15821   -0.10519    0.04173   -0.01699
AFIX  33
H63A  2    0.698351    0.070356    0.007379    11.00000   -1.20000
H63B  2    0.709189    0.011275    0.058192    11.00000   -1.20000
H63C  2    0.638574    0.004502    0.003218    11.00000   -1.20000
AFIX   0
C64   1    0.890205    0.206347    0.151259    11.00000    0.04750    0.06932 =
         0.09657   -0.00316    0.03806    0.00421
C65   1    0.934194    0.264936    0.195874    11.00000    0.04324    0.13000 =
         0.13515   -0.02498    0.04095   -0.01238
AFIX  33
H65A  2    0.987745    0.262771    0.197910    11.00000   -1.20000
H65B  2    0.914932    0.315203    0.184237    11.00000   -1.20000
H65C  2    0.927387    0.253438    0.233350    11.00000   -1.20000
AFIX   0
C66   1    0.902015    0.227013    0.091682    11.00000    0.09711    0.12330 =
         0.12827   -0.00638    0.08202   -0.00836
AFIX  33
H66A  2    0.955807    0.226661    0.094408    11.00000   -1.50000
H66B  2    0.876123    0.190316    0.063225    11.00000   -1.50000
H66C  2    0.881465    0.276926    0.080334    11.00000   -1.50000
AFIX   0
C67   1    0.924046    0.126672    0.169259    11.00000    0.06348    0.09700 =
         0.19659    0.02526    0.03973    0.02369
AFIX  33
H67A  2    0.977921    0.127115    0.172289    11.00000   -1.50000
H67B  2    0.916479    0.113219    0.206163    11.00000   -1.50000
H67C  2    0.898861    0.089946    0.140561    11.00000   -1.50000
AFIX   0
C68   1    0.360208    0.216959    0.373699    11.00000    0.06421    0.12301 =
         0.07984    0.00904    0.03502   -0.02873
C69   1    0.372476    0.170715    0.428468    11.00000    0.12630    0.16964 =
         0.11642    0.03850    0.04986   -0.05977
AFIX  33
H69A  2    0.390985    0.203338    0.461601    11.00000   -1.20000
H69B  2    0.324831    0.147980    0.429765    11.00000   -1.20000
H69C  2    0.409441    0.131323    0.428984    11.00000   -1.20000
AFIX   0
C70   1    0.331168    0.164484    0.322339    11.00000    0.17154    0.29945 =
         0.14040   -0.05731    0.08668   -0.17575
AFIX  33
H70A  2    0.323041    0.193179    0.286992    11.00000   -1.20000
H70B  2    0.368300    0.125116    0.323286    11.00000   -1.20000
H70C  2    0.283690    0.141773    0.324066    11.00000   -1.20000
AFIX   0
C71   1    0.299504    0.276655    0.373368    11.00000    0.07504    0.20980 =
         0.38762    0.10149    0.10213    0.01152
AFIX  33
H71A  2    0.290689    0.306939    0.338725    11.00000   -1.20000
H71B  2    0.252696    0.251837    0.374336    11.00000   -1.20000
H71C  2    0.316717    0.308961    0.406831    11.00000   -1.20000
AFIX   0
C72   1    0.594608    0.379305    0.477345    11.00000    0.08823    0.10768 =
         0.05029   -0.01232    0.02632   -0.01785
C73   1    0.561402    0.369304    0.529576    11.00000    0.13448    0.16849 =
         0.05774   -0.01999    0.04159   -0.03707
AFIX  33
H73A  2    0.511154    0.391575    0.520664    11.00000   -1.20000
H73B  2    0.558145    0.315921    0.537629    11.00000   -1.20000
H73C  2    0.594211    0.394181    0.562993    11.00000   -1.20000
AFIX   0
C74   1    0.674371    0.343802    0.491845    11.00000    0.08379    0.20507 =
         0.07736   -0.00817   -0.00070   -0.00554
AFIX  33
H74A  2    0.670811    0.290204    0.499027    11.00000   -1.20000
H74B  2    0.695836    0.350972    0.459774    11.00000   -1.20000
H74C  2    0.706690    0.367875    0.525866    11.00000   -1.20000
AFIX   0
C75   1    0.601056    0.464503    0.466024    11.00000    0.18224    0.11550 =
         0.09158   -0.03916    0.06520   -0.04691
AFIX  33
H75A  2    0.551030    0.487300    0.456854    11.00000   -1.20000
H75B  2    0.633523    0.488332    0.500096    11.00000   -1.20000
H75C  2    0.622669    0.471429    0.434004    11.00000   -1.20000

AFIX   0
HKLF 4


REM  exp_1464_a.res in P2(1)/n
REM R1 =  0.0614 for   10626 Fo > 4sig(Fo)  and  0.1017 for all   16548 data
REM    712 parameters refined using      0 restraints

END

WGHT      0.0651      4.4319

REM Instructions for potential hydrogen bonds
HTAB C15 N41
HTAB C55 N1

REM Highest difference peak  0.637,  deepest hole -0.234,  1-sigma level  0.048
Q1    1   0.1506  0.4475  0.1504  11.00000  0.05    0.64
Q2    1   0.7053 -0.0453  0.4417  11.00000  0.05    0.47
Q3    1   0.1365  0.3082  0.1192  11.00000  0.05    0.42
Q4    1   0.8706  0.2437  0.3453  11.00000  0.05    0.40
Q5    1   0.6359  0.0519  0.4915  11.00000  0.05    0.38
Q6    1   0.3578  0.2622  0.4217  11.00000  0.05    0.37
Q7    1   0.5607 -0.0149  0.4088  11.00000  0.05    0.36
Q8    1   0.8347  0.2856  0.4390  11.00000  0.05    0.29
Q9    1   0.8929  0.1742  0.4370  11.00000  0.05    0.27
Q10   1   0.8460  0.2231  0.4828  11.00000  0.05    0.26
Q11   1   0.6702  0.2224  0.1590  11.00000  0.05    0.25
Q12   1   0.5259  0.3446  0.3405  11.00000  0.05    0.24
Q13   1   0.5303  0.1633  0.1180  11.00000  0.05    0.24
Q14   1   0.4216  0.1910  0.1531  11.00000  0.05    0.24
Q15   1   0.5697  0.3619  0.2701  11.00000  0.05    0.24
Q16   1   0.2869  0.2744  0.3843  11.00000  0.05    0.23
Q17   1   0.3802  0.1209  0.3605  11.00000  0.05    0.23
Q18   1   0.1906  0.3251  0.2170  11.00000  0.05    0.23
Q19   1   0.6473  0.1227  0.3222  11.00000  0.05    0.23
Q20   1   0.5655  0.2942  0.2354  11.00000  0.05    0.23
Q21   1   0.4854  0.2667  0.1943  11.00000  0.05    0.22
Q22   1   0.3043  0.0980  0.1465  11.00000  0.05    0.22
Q23   1   0.3063  0.2464  0.3315  11.00000  0.05    0.22
Q24   1   0.5455  0.0844  0.0822  11.00000  0.05    0.22
Q25   1   0.3924  0.4744  0.1477  11.00000  0.05    0.22
;
_shelx_res_checksum              51691

_shelx_fab_file                  
;
    4    0    0     -3.48      0.00
    6    0    0     -0.94      0.00
    8    0    0     -0.40      0.00
   10    0    0     -0.41      0.00
   12    0    0     -0.34      0.00
   14    0    0      0.15      0.00
   16    0    0     -1.31      0.00
   18    0    0     -0.67      0.00
   20    0    0     -1.24      0.00
    2    1    0     -9.33      0.00
    3    1    0     -7.52      0.00
    4    1    0     -0.05      0.00
    5    1    0     -0.31      0.00
    6    1    0     -0.59      0.00
    7    1    0     -0.46      0.00
    8    1    0     -0.28      0.00
    9    1    0     -1.07      0.00
   10    1    0      0.63      0.00
   11    1    0      0.60      0.00
   12    1    0      0.66      0.00
   13    1    0     -0.30      0.00
   14    1    0      0.30      0.00
   15    1    0     -0.07      0.00
   16    1    0     -0.11      0.00
   17    1    0     -0.66      0.00
   18    1    0     -0.38      0.00
   19    1    0     -0.23      0.00
   20    1    0     -0.41      0.00
   21    1    0     -0.77      0.00
    0    2    0      5.54      0.00
    1    2    0     -9.66      0.00
    2    2    0      0.03      0.00
    3    2    0     -3.04      0.00
    4    2    0     -3.30      0.00
    5    2    0     -1.23      0.00
    6    2    0     -0.01      0.00
    7    2    0      0.43      0.00
    8    2    0      0.23      0.00
    9    2    0      0.77      0.00
   10    2    0     -0.15      0.00
   11    2    0      0.22      0.00
   12    2    0     -0.50      0.00
   13    2    0     -0.17      0.00
   14    2    0     -0.92      0.00
   15    2    0      0.46      0.00
   16    2    0     -0.71      0.00
   17    2    0     -0.29      0.00
   18    2    0      0.23      0.00
   19    2    0     -0.51      0.00
   20    2    0     -0.20      0.00
   21    2    0      1.08      0.00
    1    3    0      1.28      0.00
    2    3    0      0.91      0.00
    3    3    0     -0.72      0.00
    4    3    0      0.78      0.00
    5    3    0      0.69      0.00
    6    3    0     -0.50      0.00
    7    3    0      0.31      0.00
    8    3    0      0.57      0.00
    9    3    0      0.19      0.00
   10    3    0      0.53      0.00
   11    3    0     -0.13      0.00
   12    3    0     -0.16      0.00
   13    3    0      0.24      0.00
   14    3    0      0.47      0.00
   15    3    0     -0.26      0.00
   16    3    0      0.63      0.00
   17    3    0     -0.21      0.00
   18    3    0     -0.80      0.00
   19    3    0      0.21      0.00
   20    3    0     -0.62      0.00
   21    3    0      0.60      0.00
    0    4    0     -2.46      0.00
    1    4    0      0.17      0.00
    2    4    0     -0.39      0.00
    3    4    0      0.44      0.00
    4    4    0      0.00      0.00
    5    4    0      0.67      0.00
    6    4    0      0.74      0.00
    7    4    0      0.82      0.00
    8    4    0      0.62      0.00
    9    4    0     -0.52      0.00
   10    4    0     -0.06      0.00
   11    4    0     -0.09      0.00
   12    4    0     -0.45      0.00
   13    4    0      0.05      0.00
   14    4    0     -0.10      0.00
   15    4    0      0.50      0.00
   16    4    0      0.16      0.00
   17    4    0      0.03      0.00
   18    4    0      0.06      0.00
   19    4    0     -0.24      0.00
   20    4    0      0.25      0.00
   21    4    0     -0.59      0.00
    1    5    0      2.29      0.00
    2    5    0      3.43      0.00
    3    5    0      0.75      0.00
    4    5    0      1.03      0.00
    5    5    0      0.99      0.00
    6    5    0      0.80      0.00
    7    5    0      0.37      0.00
    8    5    0     -0.12      0.00
    9    5    0      0.31      0.00
   10    5    0     -0.18      0.00
   11    5    0     -0.27      0.00
   12    5    0     -0.46      0.00
   13    5    0     -0.69      0.00
   14    5    0      0.62      0.00
   15    5    0      0.07      0.00
   16    5    0      0.20      0.00
   17    5    0      0.07      0.00
   18    5    0      0.16      0.00
   19    5    0     -0.54      0.00
   20    5    0      1.06      0.00
   21    5    0      0.00      0.00
    0    6    0      1.42      0.00
    1    6    0      0.87      0.00
    2    6    0      0.57      0.00
    3    6    0     -0.24      0.00
    4    6    0      0.04      0.00
    5    6    0      0.36      0.00
    6    6    0     -0.02      0.00
    7    6    0     -0.16      0.00
    8    6    0      0.07      0.00
    9    6    0     -0.31      0.00
   10    6    0      0.57      0.00
   11    6    0     -0.56      0.00
   12    6    0      0.05      0.00
   13    6    0      0.57      0.00
   14    6    0      0.26      0.00
   15    6    0      0.67      0.00
   16    6    0     -0.04      0.00
   17    6    0     -0.26      0.00
   18    6    0      0.47      0.00
   19    6    0      0.39      0.00
   20    6    0     -0.78      0.00
   21    6    0     -0.04      0.00
    1    7    0      1.59      0.00
    2    7    0      0.04      0.00
    3    7    0      0.31      0.00
    4    7    0      0.11      0.00
    5    7    0     -0.22      0.00
    6    7    0     -0.79      0.00
    7    7    0     -0.61      0.00
    8    7    0     -0.25      0.00
    9    7    0     -0.34      0.00
   10    7    0     -0.55      0.00
   11    7    0      0.18      0.00
   12    7    0     -0.18      0.00
   13    7    0      0.25      0.00
   14    7    0      0.03      0.00
   15    7    0     -0.14      0.00
   16    7    0     -0.77      0.00
   17    7    0      0.16      0.00
   18    7    0     -0.42      0.00
   19    7    0      0.00      0.00
   20    7    0      0.25      0.00
    0    8    0      1.39      0.00
    1    8    0     -0.05      0.00
    2    8    0     -0.24      0.00
    3    8    0     -1.20      0.00
    4    8    0     -0.84      0.00
    5    8    0     -0.32      0.00
    6    8    0     -0.35      0.00
    7    8    0     -0.38      0.00
    8    8    0     -0.28      0.00
    9    8    0      0.23      0.00
   10    8    0      0.33      0.00
   11    8    0     -0.16      0.00
   12    8    0     -0.19      0.00
   13    8    0     -0.39      0.00
   14    8    0     -0.57      0.00
   15    8    0      0.03      0.00
   16    8    0     -0.07      0.00
   17    8    0      0.09      0.00
   18    8    0      0.07      0.00
   19    8    0      0.47      0.00
   20    8    0     -0.17      0.00
    1    9    0      0.16      0.00
    2    9    0     -0.60      0.00
    3    9    0     -0.18      0.00
    4    9    0     -0.41      0.00
    5    9    0      0.11      0.00
    6    9    0     -0.01      0.00
    7    9    0      0.44      0.00
    8    9    0      0.34      0.00
    9    9    0      0.09      0.00
   10    9    0      0.13      0.00
   11    9    0     -0.08      0.00
   12    9    0     -0.26      0.00
   13    9    0     -0.04      0.00
   14    9    0     -0.53      0.00
   15    9    0      0.39      0.00
   16    9    0      0.14      0.00
   17    9    0      0.49      0.00
   18    9    0     -0.22      0.00
   19    9    0     -0.47      0.00
   20    9    0      0.63      0.00
    0   10    0     -0.52      0.00
    1   10    0      0.22      0.00
    2   10    0     -0.19      0.00
    3   10    0     -0.37      0.00
    4   10    0      0.48      0.00
    5   10    0      0.01      0.00
    6   10    0      0.19      0.00
    7   10    0      0.33      0.00
    8   10    0      0.11      0.00
    9   10    0      0.07      0.00
   10   10    0      0.11      0.00
   11   10    0     -0.56      0.00
   12   10    0     -0.49      0.00
   13   10    0     -0.55      0.00
   14   10    0      0.00      0.00
   15   10    0     -0.03      0.00
   16   10    0      0.20      0.00
   17   10    0     -0.66      0.00
   18   10    0     -1.14      0.00
   19   10    0     -0.07      0.00
    1   11    0     -0.26      0.00
    2   11    0      0.60      0.00
    3   11    0      0.20      0.00
    4   11    0     -0.02      0.00
    5   11    0      0.10      0.00
    6   11    0      0.28      0.00
    7   11    0      0.39      0.00
    8   11    0      0.61      0.00
    9   11    0      0.13      0.00
   10   11    0     -0.02      0.00
   11   11    0     -0.71      0.00
   12   11    0      0.21      0.00
   13   11    0     -0.37      0.00
   14   11    0      1.15      0.00
   15   11    0      0.53      0.00
   16   11    0      0.21      0.00
   17   11    0     -0.76      0.00
   18   11    0      0.15      0.00
   19   11    0      0.21      0.00
    0   12    0     -0.26      0.00
    1   12    0      0.43      0.00
    2   12    0     -0.21      0.00
    3   12    0      0.67      0.00
    4   12    0      0.31      0.00
    5   12    0      0.17      0.00
    6   12    0     -0.14      0.00
    7   12    0      0.45      0.00
    8   12    0      0.08      0.00
    9   12    0     -0.03      0.00
   10   12    0     -0.82      0.00
   11   12    0     -0.98      0.00
   12   12    0     -0.78      0.00
   13   12    0     -0.16      0.00
   14   12    0      0.21      0.00
   15   12    0     -0.39      0.00
   16   12    0     -0.82      0.00
   17   12    0     -0.64      0.00
   18   12    0     -0.87      0.00
    1   13    0      0.51      0.00
    2   13    0      0.44      0.00
    3   13    0      0.66      0.00
    4   13    0     -0.20      0.00
    5   13    0      0.23      0.00
    6   13    0      0.70      0.00
    7   13    0      0.07      0.00
    8   13    0     -0.07      0.00
    9   13    0      0.17      0.00
   10   13    0     -0.69      0.00
   11   13    0     -0.07      0.00
   12   13    0     -0.37      0.00
   13   13    0     -0.22      0.00
   14   13    0     -0.03      0.00
   15   13    0     -0.18      0.00
   16   13    0     -0.86      0.00
   17   13    0     -0.08      0.00
   18   13    0     -0.39      0.00
    0   14    0     -0.22      0.00
    1   14    0      0.34      0.00
    2   14    0      0.75      0.00
    3   14    0      0.29      0.00
    4   14    0      0.21      0.00
    5   14    0     -0.52      0.00
    6   14    0      0.05      0.00
    7   14    0     -0.05      0.00
    8   14    0      0.72      0.00
    9   14    0     -0.23      0.00
   10   14    0     -0.21      0.00
   11   14    0     -0.87      0.00
   12   14    0     -0.11      0.00
   13   14    0     -0.73      0.00
   14   14    0     -0.01      0.00
   15   14    0      0.02      0.00
   16   14    0      0.48      0.00
   17   14    0      0.28      0.00
    1   15    0     -0.09      0.00
    2   15    0      0.49      0.00
    3   15    0     -0.69      0.00
    4   15    0     -0.30      0.00
    5   15    0     -0.10      0.00
    6   15    0     -0.41      0.00
    7   15    0     -0.71      0.00
    8   15    0      0.88      0.00
    9   15    0     -0.52      0.00
   10   15    0     -0.23      0.00
   11   15    0     -1.37      0.00
   12   15    0     -0.37      0.00
   13   15    0      0.62      0.00
   14   15    0      1.19      0.00
   15   15    0      0.57      0.00
   16   15    0      0.67      0.00
    0   16    0      0.14      0.00
    1   16    0     -0.25      0.00
    2   16    0     -0.56      0.00
    3   16    0     -0.04      0.00
    4   16    0     -0.62      0.00
    5   16    0      0.00      0.00
    6   16    0      0.05      0.00
    7   16    0      0.00      0.00
    8   16    0      0.32      0.00
    9   16    0     -0.28      0.00
   10   16    0     -0.57      0.00
   11   16    0     -0.21      0.00
   12   16    0     -0.25      0.00
   13   16    0      0.88      0.00
   14   16    0      1.13      0.00
   15   16    0      0.14      0.00
    1   17    0     -0.73      0.00
    2   17    0     -0.55      0.00
    3   17    0     -0.48      0.00
    4   17    0      0.25      0.00
    5   17    0      0.30      0.00
    6   17    0     -0.18      0.00
    7   17    0      0.38      0.00
    8   17    0     -0.47      0.00
    9   17    0      0.22      0.00
   10   17    0     -0.30      0.00
   11   17    0      0.31      0.00
   12   17    0     -0.07      0.00
   13   17    0      0.68      0.00
   14   17    0      0.08      0.00
    0   18    0     -1.37      0.00
    1   18    0      0.17      0.00
    2   18    0      0.37      0.00
    3   18    0      0.23      0.00
    4   18    0      0.26      0.00
    5   18    0      0.19      0.00
    6   18    0     -0.38      0.00
    7   18    0      0.87      0.00
    8   18    0     -0.79      0.00
    9   18    0     -0.65      0.00
   10   18    0      0.18      0.00
   11   18    0      0.17      0.00
   12   18    0     -0.77      0.00
   13   18    0      0.14      0.00
   14   18    0     -0.06      0.00
    1   19    0     -0.05      0.00
    2   19    0      0.29      0.00
    3   19    0      0.24      0.00
    4   19    0      0.43      0.00
    5   19    0      0.23      0.00
    6   19    0      0.88      0.00
    7   19    0     -0.34      0.00
    8   19    0      0.06      0.00
    9   19    0      0.85      0.00
   10   19    0     -0.35      0.00
   11   19    0     -0.28      0.00
   12   19    0      0.28      0.00
    0   20    0     -0.40      0.00
    1   20    0      0.12      0.00
    2   20    0     -0.48      0.00
    3   20    0     -0.14      0.00
    4   20    0     -0.19      0.00
    5   20    0      0.52      0.00
    6   20    0     -0.96      0.00
    7   20    0      0.28      0.00
    8   20    0     -1.12      0.00
    9   20    0     -0.10      0.00
    1   21    0      0.06      0.00
    2   21    0     -1.35      0.00
    3   21    0      0.68      0.00
    4   21    0      0.00      0.00
    5   21    0     -0.23      0.00
    6   21    0      0.31      0.00
    7   21    0     -0.86      0.00
    8   21    0     -0.39      0.00
    0   22    0     -1.50      0.00
    1   22    0     -0.72      0.00
    2   22    0      0.14      0.00
    3   22    0     -0.15      0.00
    4   22    0      0.22      0.00
    5   22    0     -0.04      0.00
    6   22    0     -0.47      0.00
    7   22    0      0.20      0.00
  -21    0    1      1.26      0.00
  -19    0    1      0.25      0.00
  -17    0    1     -0.12      0.00
  -15    0    1      0.32      0.00
  -13    0    1     -0.61      0.00
  -11    0    1     -0.14      0.00
   -9    0    1      0.61      0.00
   -7    0    1      0.65      0.00
   -5    0    1     -0.03      0.00
   -3    0    1      2.04      0.00
    3    0    1      0.28      0.00
    5    0    1      0.08      0.00
    7    0    1     -0.73      0.00
    9    0    1      0.50      0.00
   11    0    1      1.17      0.00
   13    0    1      0.30      0.00
   15    0    1     -0.83      0.00
   17    0    1      0.11      0.00
   19    0    1      0.35      0.00
   21    0    1      0.80      0.00
  -22    1    1     -0.46      0.00
  -21    1    1      0.27      0.00
  -20    1    1     -0.03      0.00
  -19    1    1     -0.14      0.00
  -18    1    1     -0.78      0.00
  -17    1    1     -0.03      0.00
  -16    1    1     -0.16      0.00
  -15    1    1     -0.25      0.00
  -14    1    1      0.45      0.00
  -13    1    1      0.18      0.00
  -12    1    1      0.27      0.00
  -11    1    1     -0.26      0.00
  -10    1    1     -0.07      0.00
   -9    1    1      0.29      0.00
   -8    1    1      0.73      0.00
   -7    1    1     -0.12      0.00
   -6    1    1      0.16      0.00
   -5    1    1     -1.43      0.00
   -4    1    1      0.97      0.00
   -3    1    1     -2.44      0.00
   -2    1    1     10.37      0.00
    2    1    1     -7.81      0.00
    3    1    1      0.99      0.00
    4    1    1     -0.06      0.00
    5    1    1      0.55      0.00
    6    1    1      0.88      0.00
    7    1    1     -0.28      0.00
    8    1    1      0.03      0.00
    9    1    1      0.14      0.00
   10    1    1     -0.18      0.00
   11    1    1     -0.26      0.00
   12    1    1      0.21      0.00
   13    1    1     -0.76      0.00
   14    1    1     -0.07      0.00
   15    1    1      0.18      0.00
   16    1    1     -0.88      0.00
   17    1    1     -0.13      0.00
   18    1    1      0.05      0.00
   19    1    1     -0.10      0.00
   20    1    1      0.67      0.00
   21    1    1     -0.48      0.00
  -21    2    1     -0.61      0.00
  -20    2    1     -0.18      0.00
  -19    2    1     -0.46      0.00
  -18    2    1     -0.02      0.00
  -17    2    1     -0.53      0.00
  -16    2    1     -0.58      0.00
  -15    2    1      0.17      0.00
  -14    2    1     -0.19      0.00
  -13    2    1      0.34      0.00
  -12    2    1     -0.33      0.00
  -11    2    1     -0.42      0.00
  -10    2    1      0.37      0.00
   -9    2    1      0.12      0.00
   -8    2    1      0.21      0.00
   -7    2    1      0.38      0.00
   -6    2    1     -0.17      0.00
   -5    2    1      0.65      0.00
   -4    2    1     -2.52      0.00
   -3    2    1     -1.52      0.00
   -2    2    1     -2.76      0.00
   -1    2    1      9.43      0.00
    0    2    1      6.33      0.00
    1    2    1      2.31      0.00
    2    2    1      9.70      0.00
    3    2    1     -0.69      0.00
    4    2    1      0.18      0.00
    5    2    1     -0.31      0.00
    6    2    1     -0.18      0.00
    7    2    1     -0.05      0.00
    8    2    1      0.24      0.00
    9    2    1     -0.31      0.00
   10    2    1     -0.67      0.00
   11    2    1      0.07      0.00
   12    2    1      0.09      0.00
   13    2    1      0.63      0.00
   14    2    1     -0.36      0.00
   15    2    1     -0.63      0.00
   16    2    1     -0.51      0.00
   17    2    1     -0.72      0.00
   18    2    1     -0.29      0.00
   19    2    1     -0.16      0.00
   20    2    1     -0.36      0.00
   21    2    1      0.22      0.00
  -21    3    1     -0.09      0.00
  -20    3    1     -0.76      0.00
  -19    3    1     -0.45      0.00
  -18    3    1     -0.19      0.00
  -17    3    1      0.35      0.00
  -16    3    1     -0.50      0.00
  -15    3    1      0.24      0.00
  -14    3    1     -0.83      0.00
  -13    3    1     -0.22      0.00
  -12    3    1     -0.45      0.00
  -11    3    1      0.10      0.00
  -10    3    1      0.41      0.00
   -9    3    1      0.41      0.00
   -8    3    1      0.10      0.00
   -7    3    1      0.11      0.00
   -6    3    1     -0.55      0.00
   -5    3    1      0.44      0.00
   -4    3    1      0.43      0.00
   -3    3    1     -1.50      0.00
   -2    3    1      4.66      0.00
   -1    3    1     -1.51      0.00
    0    3    1      8.30      0.00
    1    3    1     -0.04      0.00
    2    3    1     -3.31      0.00
    3    3    1      1.11      0.00
    4    3    1     -0.57      0.00
    5    3    1     -0.16      0.00
    6    3    1     -0.12      0.00
    7    3    1     -0.45      0.00
    8    3    1     -0.39      0.00
    9    3    1     -0.32      0.00
   10    3    1     -0.57      0.00
   11    3    1      0.62      0.00
   12    3    1      0.13      0.00
   13    3    1      0.32      0.00
   14    3    1     -0.49      0.00
   15    3    1      0.14      0.00
   16    3    1     -0.04      0.00
   17    3    1     -0.61      0.00
   18    3    1     -0.22      0.00
   19    3    1      0.69      0.00
   20    3    1     -1.16      0.00
   21    3    1     -0.06      0.00
  -21    4    1     -2.47      0.00
  -20    4    1     -0.61      0.00
  -19    4    1     -0.05      0.00
  -18    4    1      0.26      0.00
  -17    4    1     -0.18      0.00
  -16    4    1     -0.40      0.00
  -15    4    1     -1.00      0.00
  -14    4    1     -0.51      0.00
  -13    4    1      0.27      0.00
  -12    4    1     -0.37      0.00
  -11    4    1     -0.03      0.00
  -10    4    1     -0.14      0.00
   -9    4    1      0.40      0.00
   -8    4    1      0.06      0.00
   -7    4    1     -0.72      0.00
   -6    4    1      0.84      0.00
   -5    4    1     -0.25      0.00
   -4    4    1     -0.07      0.00
   -3    4    1      0.83      0.00
   -2    4    1      1.39      0.00
   -1    4    1      5.23      0.00
    0    4    1      1.81      0.00
    1    4    1      1.97      0.00
    2    4    1      0.79      0.00
    3    4    1     -0.70      0.00
    4    4    1     -1.28      0.00
    5    4    1     -0.06      0.00
    6    4    1     -0.27      0.00
    7    4    1      0.04      0.00
    8    4    1      0.21      0.00
    9    4    1     -0.08      0.00
   10    4    1      0.20      0.00
   11    4    1      0.22      0.00
   12    4    1      0.05      0.00
   13    4    1     -0.30      0.00
   14    4    1      0.17      0.00
   15    4    1     -0.71      0.00
   16    4    1     -0.32      0.00
   17    4    1      0.46      0.00
   18    4    1     -0.11      0.00
   19    4    1     -0.44      0.00
   20    4    1     -0.14      0.00
   21    4    1      0.00      0.00
  -21    5    1      0.20      0.00
  -20    5    1     -0.78      0.00
  -19    5    1      0.49      0.00
  -18    5    1      0.70      0.00
  -17    5    1     -0.10      0.00
  -16    5    1     -0.98      0.00
  -15    5    1      0.29      0.00
  -14    5    1     -0.49      0.00
  -13    5    1      0.44      0.00
  -12    5    1      0.52      0.00
  -11    5    1      0.06      0.00
  -10    5    1      0.02      0.00
   -9    5    1     -0.15      0.00
   -8    5    1      0.35      0.00
   -7    5    1     -0.12      0.00
   -6    5    1     -0.74      0.00
   -5    5    1      1.02      0.00
   -4    5    1      0.07      0.00
   -3    5    1      0.43      0.00
   -2    5    1     -0.38      0.00
   -1    5    1      1.17      0.00
    0    5    1      0.01      0.00
    1    5    1     -1.01      0.00
    2    5    1     -0.10      0.00
    3    5    1     -0.86      0.00
    4    5    1     -0.14      0.00
    5    5    1      0.14      0.00
    6    5    1     -0.39      0.00
    7    5    1     -0.16      0.00
    8    5    1      0.67      0.00
    9    5    1      0.29      0.00
   10    5    1     -0.02      0.00
   11    5    1      0.73      0.00
   12    5    1      0.25      0.00
   13    5    1      0.55      0.00
   14    5    1      0.24      0.00
   15    5    1      0.41      0.00
   16    5    1      0.16      0.00
   17    5    1     -0.23      0.00
   18    5    1      0.15      0.00
   19    5    1     -0.48      0.00
   20    5    1     -0.79      0.00
   21    5    1     -0.29      0.00
  -21    6    1     -0.74      0.00
  -20    6    1      0.60      0.00
  -19    6    1      0.86      0.00
  -18    6    1      0.17      0.00
  -17    6    1      0.59      0.00
  -16    6    1     -0.14      0.00
  -15    6    1      0.21      0.00
  -14    6    1      1.01      0.00
  -13    6    1     -0.51      0.00
  -12    6    1     -0.10      0.00
  -11    6    1      0.04      0.00
  -10    6    1     -0.20      0.00
   -9    6    1      0.31      0.00
   -8    6    1     -0.30      0.00
   -7    6    1      0.80      0.00
   -6    6    1     -0.40      0.00
   -5    6    1     -0.50      0.00
   -4    6    1      0.78      0.00
   -3    6    1      0.57      0.00
   -2    6    1      0.00      0.00
   -1    6    1     -0.05      0.00
    0    6    1      0.22      0.00
    1    6    1     -1.12      0.00
    2    6    1      0.05      0.00
    3    6    1      0.39      0.00
    4    6    1     -0.15      0.00
    5    6    1      0.05      0.00
    6    6    1      0.18      0.00
    7    6    1      0.76      0.00
    8    6    1     -0.15      0.00
    9    6    1     -0.35      0.00
   10    6    1      0.45      0.00
   11    6    1      0.41      0.00
   12    6    1      0.27      0.00
   13    6    1     -0.22      0.00
   14    6    1      0.18      0.00
   15    6    1     -0.12      0.00
   16    6    1     -0.03      0.00
   17    6    1     -0.13      0.00
   18    6    1      0.32      0.00
   19    6    1     -1.51      0.00
   20    6    1     -0.35      0.00
   21    6    1     -0.03      0.00
  -21    7    1      0.06      0.00
  -20    7    1     -0.76      0.00
  -19    7    1      0.27      0.00
  -18    7    1      0.41      0.00
  -17    7    1      0.12      0.00
  -16    7    1      0.23      0.00
  -15    7    1     -0.44      0.00
  -14    7    1      0.25      0.00
  -13    7    1     -0.29      0.00
  -12    7    1      0.05      0.00
  -11    7    1     -0.13      0.00
  -10    7    1      0.29      0.00
   -9    7    1     -0.36      0.00
   -8    7    1      0.69      0.00
   -7    7    1     -1.04      0.00
   -6    7    1      0.20      0.00
   -5    7    1     -0.31      0.00
   -4    7    1     -0.19      0.00
   -3    7    1      0.36      0.00
   -2    7    1     -1.00      0.00
   -1    7    1      0.20      0.00
    0    7    1     -0.64      0.00
    1    7    1     -0.37      0.00
    2    7    1     -0.09      0.00
    3    7    1      0.46      0.00
    4    7    1      0.69      0.00
    5    7    1      0.64      0.00
    6    7    1      0.71      0.00
    7    7    1      0.03      0.00
    8    7    1      0.70      0.00
    9    7    1     -0.20      0.00
   10    7    1      0.25      0.00
   11    7    1     -0.01      0.00
   12    7    1     -0.66      0.00
   13    7    1      0.04      0.00
   14    7    1      0.18      0.00
   15    7    1     -0.09      0.00
   16    7    1      0.19      0.00
   17    7    1     -0.16      0.00
   18    7    1     -0.41      0.00
   19    7    1      0.38      0.00
   20    7    1     -0.52      0.00
  -20    8    1      0.01      0.00
  -19    8    1     -0.23      0.00
  -18    8    1      1.06      0.00
  -17    8    1     -0.17      0.00
  -16    8    1      0.29      0.00
  -15    8    1      0.23      0.00
  -14    8    1     -0.44      0.00
  -13    8    1      0.04      0.00
  -12    8    1      0.15      0.00
  -11    8    1     -0.19      0.00
  -10    8    1      0.10      0.00
   -9    8    1     -0.38      0.00
   -8    8    1      0.32      0.00
   -7    8    1      0.07      0.00
   -6    8    1     -0.64      0.00
   -5    8    1      0.52      0.00
   -4    8    1     -0.75      0.00
   -3    8    1      0.29      0.00
   -2    8    1     -0.41      0.00
   -1    8    1     -0.26      0.00
    0    8    1     -0.08      0.00
    1    8    1     -0.18      0.00
    2    8    1      0.33      0.00
    3    8    1      0.35      0.00
    4    8    1      0.17      0.00
    5    8    1      0.77      0.00
    6    8    1      0.48      0.00
    7    8    1      0.20      0.00
    8    8    1     -0.25      0.00
    9    8    1      0.41      0.00
   10    8    1     -0.30      0.00
   11    8    1      0.36      0.00
   12    8    1     -0.15      0.00
   13    8    1      0.33      0.00
   14    8    1      0.36      0.00
   15    8    1      0.48      0.00
   16    8    1     -0.25      0.00
   17    8    1      0.02      0.00
   18    8    1     -0.02      0.00
   19    8    1     -0.49      0.00
   20    8    1      0.90      0.00
  -20    9    1     -0.06      0.00
  -19    9    1      0.09      0.00
  -18    9    1      0.21      0.00
  -17    9    1      0.62      0.00
  -16    9    1      0.12      0.00
  -15    9    1      0.24      0.00
  -14    9    1      0.15      0.00
  -13    9    1      0.03      0.00
  -12    9    1      0.28      0.00
  -11    9    1     -0.08      0.00
  -10    9    1     -0.36      0.00
   -9    9    1      0.16      0.00
   -8    9    1     -0.38      0.00
   -7    9    1     -0.27      0.00
   -6    9    1      0.02      0.00
   -5    9    1      0.32      0.00
   -4    9    1     -0.64      0.00
   -3    9    1     -0.67      0.00
   -2    9    1      0.18      0.00
   -1    9    1     -0.36      0.00
    0    9    1      0.13      0.00
    1    9    1      0.38      0.00
    2    9    1      0.42      0.00
    3    9    1      0.39      0.00
    4    9    1     -0.05      0.00
    5    9    1      0.24      0.00
    6    9    1      0.20      0.00
    7    9    1     -0.26      0.00
    8    9    1     -0.68      0.00
    9    9    1     -0.77      0.00
   10    9    1     -0.34      0.00
   11    9    1     -0.27      0.00
   12    9    1      0.11      0.00
   13    9    1      0.69      0.00
   14    9    1     -0.43      0.00
   15    9    1     -0.08      0.00
   16    9    1     -0.66      0.00
   17    9    1     -0.36      0.00
   18    9    1     -0.77      0.00
   19    9    1      0.29      0.00
   20    9    1      0.28      0.00
  -19   10    1     -0.71      0.00
  -18   10    1      0.46      0.00
  -17   10    1      0.38      0.00
  -16   10    1      0.15      0.00
  -15   10    1     -0.93      0.00
  -14   10    1     -0.08      0.00
  -13   10    1     -0.13      0.00
  -12   10    1     -0.03      0.00
  -11   10    1     -0.93      0.00
  -10   10    1      0.09      0.00
   -9   10    1     -0.32      0.00
   -8   10    1      0.04      0.00
   -7   10    1      0.34      0.00
   -6   10    1     -0.26      0.00
   -5   10    1     -0.30      0.00
   -4   10    1     -0.41      0.00
   -3   10    1      0.03      0.00
   -2   10    1     -0.43      0.00
   -1   10    1      0.47      0.00
    0   10    1      0.57      0.00
    1   10    1      0.67      0.00
    2   10    1      0.16      0.00
    3   10    1     -0.42      0.00
    4   10    1     -0.28      0.00
    5   10    1      0.06      0.00
    6   10    1     -0.02      0.00
    7   10    1     -0.57      0.00
    8   10    1     -0.34      0.00
    9   10    1     -0.53      0.00
   10   10    1     -0.13      0.00
   11   10    1      0.22      0.00
   12   10    1      0.27      0.00
   13   10    1      0.99      0.00
   14   10    1     -0.02      0.00
   15   10    1      0.08      0.00
   16   10    1     -0.69      0.00
   17   10    1     -0.08      0.00
   18   10    1      0.85      0.00
   19   10    1      0.18      0.00
  -19   11    1      0.91      0.00
  -18   11    1     -0.74      0.00
  -17   11    1      0.59      0.00
  -16   11    1      0.11      0.00
  -15   11    1      0.89      0.00
  -14   11    1     -0.16      0.00
  -13   11    1      0.53      0.00
  -12   11    1     -0.13      0.00
  -11   11    1      0.14      0.00
  -10   11    1     -0.08      0.00
   -9   11    1      0.42      0.00
   -8   11    1     -0.01      0.00
   -7   11    1     -0.04      0.00
   -6   11    1      0.00      0.00
   -5   11    1      0.30      0.00
   -4   11    1     -0.57      0.00
   -3   11    1     -0.07      0.00
   -2   11    1      0.37      0.00
   -1   11    1      0.04      0.00
    0   11    1      0.22      0.00
    1   11    1      0.19      0.00
    2   11    1      0.81      0.00
    3   11    1     -0.56      0.00
    4   11    1     -0.29      0.00
    5   11    1     -0.03      0.00
    6   11    1     -0.26      0.00
    7   11    1     -0.54      0.00
    8   11    1     -0.23      0.00
    9   11    1     -1.12      0.00
   10   11    1     -0.52      0.00
   11   11    1     -0.13      0.00
   12   11    1      0.52      0.00
   13   11    1     -0.10      0.00
   14   11    1     -0.04      0.00
   15   11    1     -0.47      0.00
   16   11    1      0.02      0.00
   17   11    1     -0.05      0.00
   18   11    1      0.61      0.00
   19   11    1      0.59      0.00
  -18   12    1      0.55      0.00
  -17   12    1      0.28      0.00
  -16   12    1     -0.82      0.00
  -15   12    1      0.96      0.00
  -14   12    1      0.13      0.00
  -13   12    1      0.02      0.00
  -12   12    1      0.30      0.00
  -11   12    1      0.06      0.00
  -10   12    1      0.46      0.00
   -9   12    1      0.55      0.00
   -8   12    1     -0.59      0.00
   -7   12    1     -0.37      0.00
   -6   12    1     -0.11      0.00
   -5   12    1      0.20      0.00
   -4   12    1      0.70      0.00
   -3   12    1     -0.03      0.00
   -2   12    1      0.03      0.00
   -1   12    1     -0.13      0.00
    0   12    1      0.56      0.00
    1   12    1      0.65      0.00
    2   12    1     -0.40      0.00
    3   12    1     -0.04      0.00
    4   12    1     -0.10      0.00
    5   12    1      0.04      0.00
    6   12    1     -0.04      0.00
    7   12    1      0.09      0.00
    8   12    1     -0.74      0.00
    9   12    1     -0.08      0.00
   10   12    1      0.25      0.00
   11   12    1     -0.38      0.00
   12   12    1      0.72      0.00
   13   12    1      0.16      0.00
   14   12    1      0.01      0.00
   15   12    1     -0.12      0.00
   16   12    1     -0.23      0.00
   17   12    1     -0.48      0.00
   18   12    1      0.02      0.00
  -18   13    1     -1.25      0.00
  -17   13    1      0.70      0.00
  -16   13    1      0.26      0.00
  -15   13    1     -0.61      0.00
  -14   13    1      0.35      0.00
  -13   13    1      0.17      0.00
  -12   13    1     -0.48      0.00
  -11   13    1      0.33      0.00
  -10   13    1      0.04      0.00
   -9   13    1      0.14      0.00
   -8   13    1     -0.31      0.00
   -7   13    1     -0.16      0.00
   -6   13    1      0.29      0.00
   -5   13    1      0.24      0.00
   -4   13    1     -0.19      0.00
   -3   13    1      0.40      0.00
   -2   13    1     -0.74      0.00
   -1   13    1      0.10      0.00
    0   13    1     -0.47      0.00
    1   13    1      0.88      0.00
    2   13    1     -0.21      0.00
    3   13    1     -0.65      0.00
    4   13    1     -0.29      0.00
    5   13    1      0.22      0.00
    6   13    1     -0.26      0.00
    7   13    1      0.45      0.00
    8   13    1      0.07      0.00
    9   13    1     -0.34      0.00
   10   13    1     -0.24      0.00
   11   13    1      0.92      0.00
   12   13    1     -0.04      0.00
   13   13    1      0.64      0.00
   14   13    1      0.72      0.00
   15   13    1      0.87      0.00
   16   13    1     -0.35      0.00
   17   13    1      0.85      0.00
  -17   14    1     -1.06      0.00
  -16   14    1     -0.11      0.00
  -15   14    1      0.56      0.00
  -14   14    1     -0.58      0.00
  -13   14    1      0.33      0.00
  -12   14    1     -0.47      0.00
  -11   14    1     -0.44      0.00
  -10   14    1     -0.36      0.00
   -9   14    1     -0.58      0.00
   -8   14    1     -0.82      0.00
   -7   14    1      0.17      0.00
   -6   14    1     -0.25      0.00
   -5   14    1     -0.01      0.00
   -4   14    1     -0.61      0.00
   -3   14    1     -0.41      0.00
   -2   14    1     -0.25      0.00
   -1   14    1     -0.81      0.00
    0   14    1      0.24      0.00
    1   14    1     -0.04      0.00
    2   14    1     -0.25      0.00
    3   14    1     -0.07      0.00
    4   14    1     -0.16      0.00
    5   14    1     -0.21      0.00
    6   14    1      0.43      0.00
    7   14    1      0.17      0.00
    8   14    1     -0.30      0.00
    9   14    1     -0.32      0.00
   10   14    1     -0.78      0.00
   11   14    1     -0.22      0.00
   12   14    1      1.34      0.00
   13   14    1      0.31      0.00
   14   14    1      0.12      0.00
   15   14    1     -0.46      0.00
   16   14    1     -1.29      0.00
   17   14    1     -1.04      0.00
  -16   15    1     -0.22      0.00
  -15   15    1      0.54      0.00
  -14   15    1     -0.16      0.00
  -13   15    1     -0.37      0.00
  -12   15    1     -0.44      0.00
  -11   15    1     -0.02      0.00
  -10   15    1      0.52      0.00
   -9   15    1      0.03      0.00
   -8   15    1     -0.16      0.00
   -7   15    1     -0.05      0.00
   -6   15    1      0.18      0.00
   -5   15    1     -1.31      0.00
   -4   15    1      0.49      0.00
   -3   15    1     -0.32      0.00
   -2   15    1      0.22      0.00
   -1   15    1      0.55      0.00
    0   15    1     -0.42      0.00
    1   15    1      0.20      0.00
    2   15    1      0.26      0.00
    3   15    1      0.10      0.00
    4   15    1      0.71      0.00
    5   15    1      0.09      0.00
    6   15    1      0.21      0.00
    7   15    1     -0.19      0.00
    8   15    1     -0.01      0.00
    9   15    1     -0.34      0.00
   10   15    1      0.09      0.00
   11   15    1      0.45      0.00
   12   15    1      0.81      0.00
   13   15    1      0.28      0.00
   14   15    1     -0.37      0.00
   15   15    1     -0.97      0.00
   16   15    1     -0.89      0.00
  -15   16    1      0.67      0.00
  -14   16    1      0.00      0.00
  -13   16    1      0.12      0.00
  -12   16    1      0.55      0.00
  -11   16    1      0.54      0.00
  -10   16    1      0.23      0.00
   -9   16    1      0.43      0.00
   -8   16    1      0.99      0.00
   -7   16    1     -0.20      0.00
   -6   16    1      0.15      0.00
   -5   16    1      0.41      0.00
   -4   16    1     -0.20      0.00
   -3   16    1      0.81      0.00
   -2   16    1     -0.59      0.00
   -1   16    1     -0.21      0.00
    0   16    1      0.76      0.00
    1   16    1      0.14      0.00
    2   16    1      0.37      0.00
    3   16    1      0.75      0.00
    4   16    1     -0.19      0.00
    5   16    1      0.23      0.00
    6   16    1      0.08      0.00
    7   16    1     -1.23      0.00
    8   16    1      0.45      0.00
    9   16    1      0.06      0.00
   10   16    1      1.14      0.00
   11   16    1     -0.37      0.00
   12   16    1      0.27      0.00
   13   16    1     -1.23      0.00
   14   16    1     -0.97      0.00
   15   16    1     -1.63      0.00
  -14   17    1     -0.35      0.00
  -13   17    1      0.44      0.00
  -12   17    1     -0.63      0.00
  -11   17    1      0.08      0.00
  -10   17    1      0.63      0.00
   -9   17    1     -1.00      0.00
   -8   17    1     -1.37      0.00
   -7   17    1     -0.06      0.00
   -6   17    1     -0.37      0.00
   -5   17    1     -0.32      0.00
   -4   17    1      0.33      0.00
   -3   17    1     -0.18      0.00
   -2   17    1     -0.08      0.00
   -1   17    1     -0.59      0.00
    0   17    1      0.53      0.00
    1   17    1      1.15      0.00
    2   17    1      0.19      0.00
    3   17    1     -0.06      0.00
    4   17    1      0.10      0.00
    5   17    1     -0.48      0.00
    6   17    1     -0.64      0.00
    7   17    1     -0.72      0.00
    8   17    1      0.33      0.00
    9   17    1      0.24      0.00
   10   17    1      0.04      0.00
   11   17    1     -0.44      0.00
   12   17    1     -1.20      0.00
   13   17    1     -0.28      0.00
   14   17    1      0.90      0.00
  -14   18    1      0.28      0.00
  -13   18    1     -1.16      0.00
  -12   18    1      0.11      0.00
  -11   18    1      0.31      0.00
  -10   18    1      0.07      0.00
   -9   18    1      0.01      0.00
   -8   18    1     -0.23      0.00
   -7   18    1     -0.70      0.00
   -6   18    1      0.72      0.00
   -5   18    1      0.03      0.00
   -4   18    1      0.48      0.00
   -3   18    1     -0.66      0.00
   -2   18    1      0.45      0.00
   -1   18    1      0.41      0.00
    0   18    1      0.30      0.00
    1   18    1     -0.20      0.00
    2   18    1     -0.19      0.00
    3   18    1     -0.02      0.00
    4   18    1     -0.01      0.00
    5   18    1     -0.23      0.00
    6   18    1     -0.46      0.00
    7   18    1      0.36      0.00
    8   18    1      0.24      0.00
    9   18    1      0.62      0.00
   10   18    1     -0.47      0.00
   11   18    1     -0.30      0.00
   12   18    1     -0.38      0.00
   13   18    1      0.12      0.00
   14   18    1      0.28      0.00
  -13   19    1      0.77      0.00
  -12   19    1     -0.27      0.00
  -11   19    1      0.79      0.00
  -10   19    1      0.39      0.00
   -9   19    1     -0.19      0.00
   -8   19    1     -0.25      0.00
   -7   19    1      0.25      0.00
   -6   19    1     -0.72      0.00
   -5   19    1      1.15      0.00
   -4   19    1      0.31      0.00
   -3   19    1     -0.04      0.00
   -2   19    1     -1.12      0.00
   -1   19    1      0.43      0.00
    0   19    1     -0.65      0.00
    1   19    1     -1.27      0.00
    2   19    1      0.38      0.00
    3   19    1     -0.55      0.00
    4   19    1      0.05      0.00
    5   19    1     -0.50      0.00
    6   19    1     -1.37      0.00
    7   19    1      0.00      0.00
    8   19    1      1.05      0.00
    9   19    1     -0.19      0.00
   10   19    1     -0.64      0.00
   11   19    1     -0.10      0.00
   12   19    1     -0.08      0.00
  -10   20    1      0.20      0.00
   -9   20    1      0.88      0.00
   -8   20    1     -0.89      0.00
   -7   20    1      0.20      0.00
   -6   20    1      0.20      0.00
   -5   20    1      0.20      0.00
   -4   20    1      0.60      0.00
   -3   20    1      0.25      0.00
   -2   20    1      0.62      0.00
   -1   20    1     -1.65      0.00
    0   20    1     -0.49      0.00
    1   20    1     -0.43      0.00
    2   20    1      0.30      0.00
    3   20    1      0.81      0.00
    4   20    1     -0.02      0.00
    5   20    1     -0.38      0.00
    6   20    1      0.17      0.00
    7   20    1      0.83      0.00
    8   20    1     -1.01      0.00
    9   20    1      0.85      0.00
   10   20    1     -0.34      0.00
   -8   21    1     -0.11      0.00
   -7   21    1     -0.95      0.00
   -6   21    1      0.41      0.00
   -5   21    1      0.59      0.00
   -4   21    1     -0.23      0.00
   -3   21    1     -0.16      0.00
   -2   21    1     -0.76      0.00
   -1   21    1      0.14      0.00
    0   21    1     -1.37      0.00
    1   21    1      1.17      0.00
    2   21    1      0.64      0.00
    3   21    1      0.25      0.00
    4   21    1     -0.17      0.00
    5   21    1      0.47      0.00
    6   21    1      0.17      0.00
    7   21    1      0.60      0.00
    8   21    1      0.55      0.00
   -7   22    1     -0.52      0.00
   -6   22    1     -0.90      0.00
   -5   22    1      0.26      0.00
   -4   22    1      0.11      0.00
   -3   22    1     -0.22      0.00
   -2   22    1     -0.63      0.00
   -1   22    1     -0.64      0.00
    0   22    1     -0.57      0.00
    1   22    1      0.75      0.00
    2   22    1      0.37      0.00
    3   22    1      0.01      0.00
    4   22    1     -0.26      0.00
    5   22    1      0.03      0.00
    6   22    1     -0.03      0.00
  -22    0    2     -1.19      0.00
  -20    0    2     -1.08      0.00
  -18    0    2     -0.53      0.00
  -16    0    2      0.32      0.00
  -14    0    2     -0.07      0.00
  -12    0    2     -0.34      0.00
  -10    0    2     -0.57      0.00
   -8    0    2     -0.51      0.00
   -6    0    2      0.17      0.00
   -4    0    2      2.56      0.00
    2    0    2    -12.68      0.00
    4    0    2      1.05      0.00
    6    0    2     -0.38      0.00
    8    0    2     -0.95      0.00
   10    0    2      0.79      0.00
   12    0    2     -1.32      0.00
   14    0    2     -0.51      0.00
   16    0    2     -0.47      0.00
   18    0    2     -0.43      0.00
   20    0    2      0.27      0.00
  -22    1    2     -0.90      0.00
  -21    1    2     -0.46      0.00
  -20    1    2     -0.01      0.00
  -19    1    2     -0.12      0.00
  -18    1    2     -0.26      0.00
  -17    1    2     -0.45      0.00
  -16    1    2     -0.32      0.00
  -15    1    2     -0.90      0.00
  -14    1    2      0.32      0.00
  -13    1    2     -0.47      0.00
  -12    1    2     -0.22      0.00
  -11    1    2     -0.15      0.00
  -10    1    2      0.23      0.00
   -9    1    2     -0.36      0.00
   -8    1    2      0.30      0.00
   -7    1    2      0.10      0.00
   -6    1    2      0.90      0.00
   -5    1    2     -1.22      0.00
   -4    1    2      1.08      0.00
   -3    1    2      4.28      0.00
   -2    1    2      8.39      0.00
    1    1    2     -6.53      0.00
    2    1    2     -2.61      0.00
    3    1    2     -1.91      0.00
    4    1    2     -0.25      0.00
    5    1    2     -0.77      0.00
    6    1    2      0.99      0.00
    7    1    2     -0.22      0.00
    8    1    2      0.03      0.00
    9    1    2      0.33      0.00
   10    1    2     -0.54      0.00
   11    1    2     -0.22      0.00
   12    1    2      0.63      0.00
   13    1    2     -1.03      0.00
   14    1    2      0.05      0.00
   15    1    2     -0.84      0.00
   16    1    2     -0.60      0.00
   17    1    2      0.35      0.00
   18    1    2      0.25      0.00
   19    1    2      0.05      0.00
   20    1    2      0.59      0.00
   21    1    2     -0.38      0.00
  -22    2    2     -0.66      0.00
  -21    2    2      0.12      0.00
  -20    2    2     -0.26      0.00
  -19    2    2      0.71      0.00
  -18    2    2     -0.11      0.00
  -17    2    2     -0.17      0.00
  -16    2    2      0.03      0.00
  -15    2    2     -0.72      0.00
  -14    2    2     -0.29      0.00
  -13    2    2     -0.52      0.00
  -12    2    2      0.76      0.00
  -11    2    2     -0.27      0.00
  -10    2    2      0.27      0.00
   -9    2    2      0.07      0.00
   -8    2    2     -0.30      0.00
   -7    2    2      0.70      0.00
   -6    2    2      0.74      0.00
   -5    2    2      0.87      0.00
   -4    2    2     -0.09      0.00
   -3    2    2      1.18      0.00
   -2    2    2      9.97      0.00
   -1    2    2     -3.36      0.00
    0    2    2     -9.24      0.00
    1    2    2     -7.70      0.00
    2    2    2     -4.97      0.00
    3    2    2     -0.58      0.00
    4    2    2      0.32      0.00
    5    2    2     -0.28      0.00
    6    2    2      0.81      0.00
    7    2    2      0.14      0.00
    8    2    2     -1.00      0.00
    9    2    2      0.71      0.00
   10    2    2      0.65      0.00
   11    2    2      0.02      0.00
   12    2    2      0.13      0.00
   13    2    2      0.18      0.00
   14    2    2     -0.46      0.00
   15    2    2      0.47      0.00
   16    2    2      0.47      0.00
   17    2    2     -0.32      0.00
   18    2    2      1.04      0.00
   19    2    2      0.26      0.00
   20    2    2      0.41      0.00
   21    2    2      1.08      0.00
  -22    3    2     -0.92      0.00
  -21    3    2     -0.44      0.00
  -20    3    2      0.58      0.00
  -19    3    2     -0.13      0.00
  -18    3    2     -0.16      0.00
  -17    3    2     -0.14      0.00
  -16    3    2     -0.81      0.00
  -15    3    2     -0.15      0.00
  -14    3    2      0.25      0.00
  -13    3    2      0.48      0.00
  -12    3    2      0.21      0.00
  -11    3    2      0.34      0.00
  -10    3    2     -0.19      0.00
   -9    3    2      0.34      0.00
   -8    3    2     -0.12      0.00
   -7    3    2      0.34      0.00
   -6    3    2      0.41      0.00
   -5    3    2     -0.46      0.00
   -4    3    2      1.26      0.00
   -3    3    2      0.96      0.00
   -2    3    2      3.78      0.00
   -1    3    2     -4.42      0.00
    0    3    2     -2.14      0.00
    1    3    2     -5.50      0.00
    2    3    2     -1.06      0.00
    3    3    2     -0.71      0.00
    4    3    2     -0.30      0.00
    5    3    2      0.27      0.00
    6    3    2      1.19      0.00
    7    3    2     -0.27      0.00
    8    3    2      0.38      0.00
    9    3    2      0.39      0.00
   10    3    2     -0.06      0.00
   11    3    2      0.13      0.00
   12    3    2     -0.41      0.00
   13    3    2     -0.32      0.00
   14    3    2      0.27      0.00
   15    3    2      0.14      0.00
   16    3    2     -0.38      0.00
   17    3    2      0.62      0.00
   18    3    2     -0.56      0.00
   19    3    2      0.73      0.00
   20    3    2     -0.38      0.00
   21    3    2      0.60      0.00
  -21    4    2     -0.22      0.00
  -20    4    2      0.99      0.00
  -19    4    2      0.67      0.00
  -18    4    2     -0.35      0.00
  -17    4    2     -0.57      0.00
  -16    4    2      0.01      0.00
  -15    4    2      0.32      0.00
  -14    4    2      0.34      0.00
  -13    4    2      0.54      0.00
  -12    4    2      0.13      0.00
  -11    4    2      0.12      0.00
  -10    4    2      0.42      0.00
   -9    4    2      0.01      0.00
   -8    4    2     -0.18      0.00
   -7    4    2     -0.07      0.00
   -6    4    2      0.27      0.00
   -5    4    2     -0.37      0.00
   -4    4    2     -0.63      0.00
   -3    4    2     -1.43      0.00
   -2    4    2      0.21      0.00
   -1    4    2     -1.96      0.00
    0    4    2     -1.89      0.00
    1    4    2      2.59      0.00
    2    4    2     -0.07      0.00
    3    4    2      1.18      0.00
    4    4    2      0.23      0.00
    5    4    2     -0.20      0.00
    6    4    2      0.16      0.00
    7    4    2     -0.10      0.00
    8    4    2     -0.26      0.00
    9    4    2      0.12      0.00
   10    4    2     -0.44      0.00
   11    4    2      0.26      0.00
   12    4    2      0.32      0.00
   13    4    2      0.78      0.00
   14    4    2      0.21      0.00
   15    4    2     -0.55      0.00
   16    4    2      0.15      0.00
   17    4    2     -0.69      0.00
   18    4    2     -0.39      0.00
   19    4    2     -0.15      0.00
   20    4    2      0.16      0.00
   21    4    2      0.00      0.00
  -21    5    2      0.67      0.00
  -20    5    2     -0.03      0.00
  -19    5    2      0.44      0.00
  -18    5    2      0.46      0.00
  -17    5    2     -0.05      0.00
  -16    5    2      0.23      0.00
  -15    5    2      0.89      0.00
  -14    5    2     -0.60      0.00
  -13    5    2     -0.15      0.00
  -12    5    2      0.00      0.00
  -11    5    2      0.20      0.00
  -10    5    2     -0.18      0.00
   -9    5    2      0.21      0.00
   -8    5    2      0.62      0.00
   -7    5    2     -0.45      0.00
   -6    5    2     -0.16      0.00
   -5    5    2     -0.20      0.00
   -4    5    2      0.66      0.00
   -3    5    2     -0.02      0.00
   -2    5    2      0.34      0.00
   -1    5    2     -0.77      0.00
    0    5    2      1.91      0.00
    1    5    2      0.15      0.00
    2    5    2      0.61      0.00
    3    5    2     -0.44      0.00
    4    5    2     -0.37      0.00
    5    5    2      0.14      0.00
    6    5    2     -0.15      0.00
    7    5    2     -0.73      0.00
    8    5    2     -0.85      0.00
    9    5    2      0.13      0.00
   10    5    2     -0.18      0.00
   11    5    2     -0.35      0.00
   12    5    2      0.00      0.00
   13    5    2     -0.13      0.00
   14    5    2      0.31      0.00
   15    5    2     -0.42      0.00
   16    5    2     -1.24      0.00
   17    5    2      0.11      0.00
   18    5    2     -0.20      0.00
   19    5    2     -0.16      0.00
   20    5    2     -0.55      0.00
   21    5    2      0.88      0.00
  -21    6    2     -0.61      0.00
  -20    6    2      0.52      0.00
  -19    6    2      0.13      0.00
  -18    6    2     -0.21      0.00
  -17    6    2      0.70      0.00
  -16    6    2     -0.41      0.00
  -15    6    2     -0.24      0.00
  -14    6    2     -0.59      0.00
  -13    6    2     -0.22      0.00
  -12    6    2      0.21      0.00
  -11    6    2      0.59      0.00
  -10    6    2     -0.33      0.00
   -9    6    2      0.01      0.00
   -8    6    2     -1.30      0.00
   -7    6    2      0.50      0.00
   -6    6    2     -0.49      0.00
   -5    6    2     -0.45      0.00
   -4    6    2      0.71      0.00
   -3    6    2     -1.21      0.00
   -2    6    2      0.71      0.00
   -1    6    2      0.33      0.00
    0    6    2      0.94      0.00
    1    6    2      1.08      0.00
    2    6    2      0.27      0.00
    3    6    2      0.09      0.00
    4    6    2     -0.57      0.00
    5    6    2     -0.11      0.00
    6    6    2     -0.18      0.00
    7    6    2     -0.44      0.00
    8    6    2     -0.26      0.00
    9    6    2     -0.46      0.00
   10    6    2     -0.21      0.00
   11    6    2     -0.22      0.00
   12    6    2     -0.34      0.00
   13    6    2      0.19      0.00
   14    6    2     -0.32      0.00
   15    6    2     -0.72      0.00
   16    6    2     -0.22      0.00
   17    6    2     -0.31      0.00
   18    6    2      0.13      0.00
   19    6    2      0.11      0.00
   20    6    2      0.43      0.00
  -21    7    2     -0.38      0.00
  -20    7    2     -0.25      0.00
  -19    7    2      1.39      0.00
  -18    7    2     -0.19      0.00
  -17    7    2     -0.12      0.00
  -16    7    2     -0.36      0.00
  -15    7    2     -0.83      0.00
  -14    7    2      0.35      0.00
  -13    7    2     -0.24      0.00
  -12    7    2      0.46      0.00
  -11    7    2     -0.49      0.00
  -10    7    2     -0.08      0.00
   -9    7    2     -0.57      0.00
   -8    7    2      0.17      0.00
   -7    7    2     -1.01      0.00
   -6    7    2      0.98      0.00
   -5    7    2     -0.95      0.00
   -4    7    2      0.11      0.00
   -3    7    2      0.51      0.00
   -2    7    2     -0.92      0.00
   -1    7    2      1.17      0.00
    0    7    2      0.32      0.00
    1    7    2     -0.41      0.00
    2    7    2     -0.72      0.00
    3    7    2     -0.45      0.00
    4    7    2     -0.28      0.00
    5    7    2     -0.30      0.00
    6    7    2     -0.60      0.00
    7    7    2     -0.53      0.00
    8    7    2      0.48      0.00
    9    7    2      0.49      0.00
   10    7    2     -0.25      0.00
   11    7    2     -0.19      0.00
   12    7    2      0.82      0.00
   13    7    2      0.10      0.00
   14    7    2      0.17      0.00
   15    7    2     -0.40      0.00
   16    7    2      0.35      0.00
   17    7    2     -0.16      0.00
   18    7    2      0.62      0.00
   19    7    2      0.33      0.00
   20    7    2     -0.20      0.00
  -20    8    2     -0.16      0.00
  -19    8    2      0.50      0.00
  -18    8    2      0.42      0.00
  -17    8    2      0.10      0.00
  -16    8    2      0.14      0.00
  -15    8    2     -0.03      0.00
  -14    8    2      0.29      0.00
  -13    8    2      0.44      0.00
  -12    8    2     -0.54      0.00
  -11    8    2     -0.31      0.00
  -10    8    2     -0.01      0.00
   -9    8    2     -0.50      0.00
   -8    8    2     -0.13      0.00
   -7    8    2      0.36      0.00
   -6    8    2     -0.16      0.00
   -5    8    2     -0.01      0.00
   -4    8    2     -0.50      0.00
   -3    8    2      0.52      0.00
   -2    8    2      0.70      0.00
   -1    8    2     -0.63      0.00
    0    8    2      0.74      0.00
    1    8    2     -0.18      0.00
    2    8    2     -0.70      0.00
    3    8    2     -0.46      0.00
    4    8    2      0.01      0.00
    5    8    2      0.00      0.00
    6    8    2     -0.28      0.00
    7    8    2     -0.35      0.00
    8    8    2     -0.19      0.00
    9    8    2      0.08      0.00
   10    8    2      0.10      0.00
   11    8    2      0.63      0.00
   12    8    2     -0.12      0.00
   13    8    2      0.04      0.00
   14    8    2      0.04      0.00
   15    8    2     -0.28      0.00
   16    8    2      0.10      0.00
   17    8    2      0.13      0.00
   18    8    2     -0.35      0.00
   19    8    2      0.37      0.00
   20    8    2      0.49      0.00
  -20    9    2      0.88      0.00
  -19    9    2     -0.53      0.00
  -18    9    2      0.62      0.00
  -17    9    2      0.14      0.00
  -16    9    2     -0.50      0.00
  -15    9    2     -0.07      0.00
  -14    9    2      0.19      0.00
  -13    9    2     -0.82      0.00
  -12    9    2     -0.47      0.00
  -11    9    2     -0.31      0.00
  -10    9    2     -0.03      0.00
   -9    9    2     -0.11      0.00
   -8    9    2      0.24      0.00
   -7    9    2     -0.18      0.00
   -6    9    2     -0.04      0.00
   -5    9    2     -0.66      0.00
   -4    9    2      0.26      0.00
   -3    9    2      0.02      0.00
   -2    9    2      0.47      0.00
   -1    9    2      0.58      0.00
    0    9    2     -0.48      0.00
    1    9    2     -0.18      0.00
    2    9    2     -1.04      0.00
    3    9    2      0.18      0.00
    4    9    2      0.05      0.00
    5    9    2      0.08      0.00
    6    9    2     -0.12      0.00
    7    9    2      0.28      0.00
    8    9    2      0.27      0.00
    9    9    2      0.89      0.00
   10    9    2     -0.39      0.00
   11    9    2      0.43      0.00
   12    9    2      0.12      0.00
   13    9    2      0.07      0.00
   14    9    2     -0.16      0.00
   15    9    2      0.32      0.00
   16    9    2      0.30      0.00
   17    9    2      0.29      0.00
   18    9    2      0.57      0.00
   19    9    2      0.12      0.00
  -19   10    2      0.27      0.00
  -18   10    2      0.42      0.00
  -17   10    2     -0.26      0.00
  -16   10    2      0.76      0.00
  -15   10    2      0.03      0.00
  -14   10    2      0.21      0.00
  -13   10    2     -0.60      0.00
  -12   10    2      0.16      0.00
  -11   10    2     -0.10      0.00
  -10   10    2      0.60      0.00
   -9   10    2     -0.35      0.00
   -8   10    2      0.45      0.00
   -7   10    2     -0.05      0.00
   -6   10    2     -0.28      0.00
   -5   10    2      0.12      0.00
   -4   10    2     -0.08      0.00
   -3   10    2      0.35      0.00
   -2   10    2     -0.51      0.00
   -1   10    2     -0.07      0.00
    0   10    2      0.27      0.00
    1   10    2     -0.24      0.00
    2   10    2      0.06      0.00
    3   10    2     -0.18      0.00
    4   10    2      0.09      0.00
    5   10    2     -0.14      0.00
    6   10    2      0.02      0.00
    7   10    2      0.00      0.00
    8   10    2      0.46      0.00
    9   10    2     -0.14      0.00
   10   10    2     -0.31      0.00
   11   10    2      0.42      0.00
   12   10    2     -0.40      0.00
   13   10    2      0.49      0.00
   14   10    2      0.19      0.00
   15   10    2      0.48      0.00
   16   10    2     -0.15      0.00
   17   10    2      0.75      0.00
   18   10    2      0.59      0.00
   19   10    2      0.46      0.00
  -19   11    2     -0.36      0.00
  -18   11    2     -0.16      0.00
  -17   11    2      0.49      0.00
  -16   11    2      0.32      0.00
  -15   11    2      0.36      0.00
  -14   11    2      0.01      0.00
  -13   11    2     -0.51      0.00
  -12   11    2      0.43      0.00
  -11   11    2      0.59      0.00
  -10   11    2     -0.43      0.00
   -9   11    2      0.12      0.00
   -8   11    2     -0.73      0.00
   -7   11    2      0.13      0.00
   -6   11    2     -0.08      0.00
   -5   11    2      0.41      0.00
   -4   11    2     -0.60      0.00
   -3   11    2     -0.24      0.00
   -2   11    2      0.00      0.00
   -1   11    2     -0.15      0.00
    0   11    2      0.73      0.00
    1   11    2     -0.21      0.00
    2   11    2     -0.19      0.00
    3   11    2      0.13      0.00
    4   11    2      0.05      0.00
    5   11    2     -0.26      0.00
    6   11    2      0.42      0.00
    7   11    2      0.14      0.00
    8   11    2      0.09      0.00
    9   11    2     -0.52      0.00
   10   11    2     -0.19      0.00
   11   11    2     -0.18      0.00
   12   11    2      0.02      0.00
   13   11    2      0.24      0.00
   14   11    2     -0.19      0.00
   15   11    2     -0.39      0.00
   16   11    2     -0.20      0.00
   17   11    2     -0.94      0.00
   18   11    2      0.69      0.00
   19   11    2     -0.37      0.00
  -18   12    2      0.08      0.00
  -17   12    2      0.59      0.00
  -16   12    2      0.19      0.00
  -15   12    2     -0.03      0.00
  -14   12    2     -0.39      0.00
  -13   12    2     -0.14      0.00
  -12   12    2      0.06      0.00
  -11   12    2     -0.49      0.00
  -10   12    2      0.27      0.00
   -9   12    2     -0.90      0.00
   -8   12    2      0.09      0.00
   -7   12    2      0.17      0.00
   -6   12    2      0.02      0.00
   -5   12    2      0.02      0.00
   -4   12    2      0.19      0.00
   -3   12    2     -0.96      0.00
   -2   12    2     -0.09      0.00
   -1   12    2      0.35      0.00
    0   12    2      0.73      0.00
    1   12    2     -0.23      0.00
    2   12    2     -0.44      0.00
    3   12    2      0.01      0.00
    4   12    2     -0.05      0.00
    5   12    2      0.25      0.00
    6   12    2      0.23      0.00
    7   12    2     -0.19      0.00
    8   12    2     -0.29      0.00
    9   12    2     -0.23      0.00
   10   12    2     -0.14      0.00
   11   12    2      0.31      0.00
   12   12    2      0.54      0.00
   13   12    2      0.51      0.00
   14   12    2      0.60      0.00
   15   12    2     -0.09      0.00
   16   12    2      0.04      0.00
   17   12    2      0.31      0.00
   18   12    2      0.77      0.00
  -18   13    2      0.33      0.00
  -17   13    2      0.84      0.00
  -16   13    2     -0.14      0.00
  -15   13    2      0.18      0.00
  -14   13    2      0.73      0.00
  -13   13    2     -0.39      0.00
  -12   13    2      0.14      0.00
  -11   13    2     -0.18      0.00
  -10   13    2     -1.17      0.00
   -9   13    2      0.34      0.00
   -8   13    2      0.08      0.00
   -7   13    2      0.30      0.00
   -6   13    2     -0.14      0.00
   -5   13    2     -0.19      0.00
   -4   13    2     -0.48      0.00
   -3   13    2      0.02      0.00
   -2   13    2     -0.30      0.00
   -1   13    2      0.41      0.00
    0   13    2     -0.24      0.00
    1   13    2      0.60      0.00
    2   13    2      0.07      0.00
    3   13    2     -0.09      0.00
    4   13    2     -0.04      0.00
    5   13    2      0.11      0.00
    6   13    2     -0.15      0.00
    7   13    2     -0.01      0.00
    8   13    2     -1.06      0.00
    9   13    2     -1.77      0.00
   10   13    2      0.35      0.00
   11   13    2     -0.03      0.00
   12   13    2     -0.42      0.00
   13   13    2      0.03      0.00
   14   13    2     -1.18      0.00
   15   13    2     -0.40      0.00
   16   13    2     -0.34      0.00
   17   13    2      0.29      0.00
  -17   14    2      0.32      0.00
  -16   14    2      0.97      0.00
  -15   14    2      0.16      0.00
  -14   14    2     -0.47      0.00
  -13   14    2      0.78      0.00
  -12   14    2     -0.32      0.00
  -11   14    2     -0.18      0.00
  -10   14    2      0.29      0.00
   -9   14    2     -0.01      0.00
   -8   14    2     -0.22      0.00
   -7   14    2     -0.12      0.00
   -6   14    2     -0.69      0.00
   -5   14    2      0.30      0.00
   -4   14    2     -0.14      0.00
   -3   14    2      0.66      0.00
   -2   14    2      0.15      0.00
   -1   14    2      0.51      0.00
    0   14    2      0.34      0.00
    1   14    2      0.07      0.00
    2   14    2      0.46      0.00
    3   14    2      0.07      0.00
    4   14    2      0.19      0.00
    5   14    2      0.07      0.00
    6   14    2     -0.43      0.00
    7   14    2     -0.45      0.00
    8   14    2     -0.44      0.00
    9   14    2      0.09      0.00
   10   14    2     -0.52      0.00
   11   14    2      0.74      0.00
   12   14    2      0.27      0.00
   13   14    2     -0.47      0.00
   14   14    2     -0.17      0.00
   15   14    2      0.13      0.00
   16   14    2      0.23      0.00
   17   14    2      0.97      0.00
  -16   15    2     -0.52      0.00
  -15   15    2      1.26      0.00
  -14   15    2      0.60      0.00
  -13   15    2     -0.60      0.00
  -12   15    2      0.92      0.00
  -11   15    2     -0.21      0.00
  -10   15    2     -0.25      0.00
   -9   15    2      1.09      0.00
   -8   15    2      0.17      0.00
   -7   15    2      0.19      0.00
   -6   15    2      0.51      0.00
   -5   15    2     -0.19      0.00
   -4   15    2      0.64      0.00
   -3   15    2     -0.27      0.00
   -2   15    2      0.59      0.00
   -1   15    2      0.18      0.00
    0   15    2      0.24      0.00
    1   15    2      0.22      0.00
    2   15    2     -0.39      0.00
    3   15    2     -0.40      0.00
    4   15    2     -0.26      0.00
    5   15    2     -0.54      0.00
    6   15    2     -0.50      0.00
    7   15    2      0.07      0.00
    8   15    2     -0.26      0.00
    9   15    2      0.57      0.00
   10   15    2      0.14      0.00
   11   15    2     -0.14      0.00
   12   15    2     -0.56      0.00
   13   15    2      0.15      0.00
   14   15    2     -0.70      0.00
   15   15    2      1.32      0.00
   16   15    2      0.24      0.00
  -15   16    2     -0.37      0.00
  -14   16    2      0.31      0.00
  -13   16    2      0.37      0.00
  -12   16    2     -1.15      0.00
  -11   16    2     -0.02      0.00
  -10   16    2     -0.42      0.00
   -9   16    2     -0.87      0.00
   -8   16    2     -0.15      0.00
   -7   16    2     -0.55      0.00
   -6   16    2      0.19      0.00
   -5   16    2     -0.28      0.00
   -4   16    2     -0.77      0.00
   -3   16    2      0.46      0.00
   -2   16    2     -0.70      0.00
   -1   16    2      0.87      0.00
    0   16    2      0.14      0.00
    1   16    2     -0.94      0.00
    2   16    2     -0.77      0.00
    3   16    2     -0.33      0.00
    4   16    2     -0.32      0.00
    5   16    2     -0.22      0.00
    6   16    2     -0.36      0.00
    7   16    2      0.10      0.00
    8   16    2      0.49      0.00
    9   16    2     -0.09      0.00
   10   16    2     -0.28      0.00
   11   16    2     -0.94      0.00
   12   16    2      1.11      0.00
   13   16    2      0.60      0.00
   14   16    2      1.06      0.00
   15   16    2      0.23      0.00
  -14   17    2     -1.19      0.00
  -13   17    2     -0.49      0.00
  -12   17    2     -0.18      0.00
  -11   17    2      0.10      0.00
  -10   17    2      0.28      0.00
   -9   17    2     -0.09      0.00
   -8   17    2      0.01      0.00
   -7   17    2      0.47      0.00
   -6   17    2     -0.21      0.00
   -5   17    2     -0.70      0.00
   -4   17    2     -0.02      0.00
   -3   17    2      0.08      0.00
   -2   17    2      1.12      0.00
   -1   17    2     -0.46      0.00
    0   17    2     -0.61      0.00
    1   17    2     -0.49      0.00
    2   17    2     -0.89      0.00
    3   17    2      0.79      0.00
    4   17    2      0.25      0.00
    5   17    2     -0.39      0.00
    6   17    2      1.19      0.00
    7   17    2     -0.26      0.00
    8   17    2      0.51      0.00
    9   17    2     -0.64      0.00
   10   17    2      0.74      0.00
   11   17    2     -0.08      0.00
   12   17    2      0.71      0.00
   13   17    2      0.54      0.00
   14   17    2      0.75      0.00
  -14   18    2     -0.02      0.00
  -13   18    2     -0.10      0.00
  -12   18    2      0.89      0.00
  -11   18    2      0.24      0.00
  -10   18    2      0.55      0.00
   -9   18    2     -0.27      0.00
   -8   18    2      0.09      0.00
   -7   18    2     -0.47      0.00
   -6   18    2      0.98      0.00
   -5   18    2     -0.46      0.00
   -4   18    2     -0.18      0.00
   -3   18    2     -0.10      0.00
   -2   18    2      0.02      0.00
   -1   18    2     -0.02      0.00
    0   18    2     -0.97      0.00
    1   18    2      0.05      0.00
    2   18    2      0.82      0.00
    3   18    2      0.13      0.00
    4   18    2     -0.45      0.00
    5   18    2     -0.28      0.00
    6   18    2      0.04      0.00
    7   18    2      0.10      0.00
    8   18    2      0.32      0.00
    9   18    2     -0.24      0.00
   10   18    2     -0.07      0.00
   11   18    2      0.84      0.00
   12   18    2      1.10      0.00
   13   18    2     -0.51      0.00
   14   18    2     -0.36      0.00
  -13   19    2      0.03      0.00
  -12   19    2     -0.15      0.00
  -11   19    2      0.51      0.00
  -10   19    2      0.08      0.00
   -9   19    2     -0.91      0.00
   -8   19    2     -0.89      0.00
   -7   19    2     -0.22      0.00
   -6   19    2     -0.56      0.00
   -5   19    2      0.00      0.00
   -4   19    2      0.02      0.00
   -3   19    2      0.07      0.00
   -2   19    2     -0.60      0.00
   -1   19    2     -0.47      0.00
    0   19    2      0.32      0.00
    1   19    2      0.68      0.00
    2   19    2      0.91      0.00
    3   19    2      0.14      0.00
    4   19    2      0.05      0.00
    5   19    2      0.13      0.00
    6   19    2     -0.10      0.00
    7   19    2      0.11      0.00
    8   19    2     -0.01      0.00
    9   19    2      0.05      0.00
   10   19    2     -0.31      0.00
   11   19    2     -0.48      0.00
  -10   20    2     -0.64      0.00
   -9   20    2     -0.65      0.00
   -8   20    2     -1.40      0.00
   -7   20    2      0.62      0.00
   -6   20    2     -0.22      0.00
   -5   20    2     -0.49      0.00
   -4   20    2      0.38      0.00
   -3   20    2      0.33      0.00
   -2   20    2      0.25      0.00
   -1   20    2     -0.29      0.00
    0   20    2      1.62      0.00
    1   20    2     -0.22      0.00
    2   20    2      0.50      0.00
    3   20    2     -0.46      0.00
    4   20    2     -0.19      0.00
    5   20    2      0.91      0.00
    6   20    2      0.24      0.00
    7   20    2     -0.58      0.00
    8   20    2      0.24      0.00
    9   20    2      0.18      0.00
   10   20    2     -0.17      0.00
   -8   21    2     -0.79      0.00
   -7   21    2     -0.80      0.00
   -6   21    2      0.66      0.00
   -5   21    2      0.40      0.00
   -4   21    2      0.39      0.00
   -3   21    2     -0.48      0.00
   -2   21    2      0.05      0.00
   -1   21    2     -0.42      0.00
    0   21    2     -0.72      0.00
    1   21    2      0.64      0.00
    2   21    2     -0.33      0.00
    3   21    2     -0.65      0.00
    4   21    2      0.25      0.00
    5   21    2     -0.55      0.00
    6   21    2     -1.11      0.00
    7   21    2      0.10      0.00
    8   21    2     -0.63      0.00
   -7   22    2      0.28      0.00
   -6   22    2     -0.27      0.00
   -5   22    2      1.18      0.00
   -4   22    2      0.57      0.00
   -3   22    2      0.78      0.00
   -2   22    2     -1.05      0.00
   -1   22    2      0.25      0.00
    0   22    2     -0.66      0.00
    1   22    2     -0.59      0.00
    2   22    2      0.58      0.00
    3   22    2     -0.06      0.00
    4   22    2     -0.41      0.00
    5   22    2      0.22      0.00
  -21    0    3      0.25      0.00
  -19    0    3     -0.61      0.00
  -17    0    3     -0.12      0.00
  -15    0    3      0.33      0.00
  -13    0    3      1.40      0.00
  -11    0    3      1.35      0.00
   -9    0    3      1.46      0.00
   -7    0    3     -0.02      0.00
   -5    0    3     -0.72      0.00
   -3    0    3      5.56      0.00
   -1    0    3    -11.15      0.00
    1    0    3     -0.79      0.00
    3    0    3      5.34      0.00
    5    0    3      1.27      0.00
    7    0    3     -0.23      0.00
    9    0    3     -0.42      0.00
   11    0    3     -0.08      0.00
   13    0    3     -0.26      0.00
   15    0    3      0.09      0.00
   17    0    3      1.52      0.00
   19    0    3      1.15      0.00
   21    0    3     -0.29      0.00
  -22    1    3     -0.03      0.00
  -21    1    3      0.13      0.00
  -20    1    3      0.01      0.00
  -19    1    3      0.19      0.00
  -18    1    3      0.63      0.00
  -17    1    3     -0.29      0.00
  -16    1    3      0.27      0.00
  -15    1    3     -0.32      0.00
  -14    1    3      0.67      0.00
  -13    1    3      0.57      0.00
  -12    1    3      0.26      0.00
  -11    1    3      0.40      0.00
  -10    1    3      1.07      0.00
   -9    1    3     -0.26      0.00
   -8    1    3      0.26      0.00
   -7    1    3     -0.17      0.00
   -6    1    3      0.59      0.00
   -5    1    3     -2.52      0.00
   -4    1    3      0.03      0.00
   -3    1    3     -0.03      0.00
   -2    1    3     -8.85      0.00
   -1    1    3     -2.32      0.00
    0    1    3    -16.55      0.00
    1    1    3      9.61      0.00
    2    1    3      5.80      0.00
    3    1    3     -1.20      0.00
    4    1    3      1.23      0.00
    5    1    3      0.47      0.00
    6    1    3     -0.98      0.00
    7    1    3     -0.05      0.00
    8    1    3      0.34      0.00
    9    1    3     -0.39      0.00
   10    1    3      0.26      0.00
   11    1    3      0.58      0.00
   12    1    3      0.14      0.00
   13    1    3     -0.44      0.00
   14    1    3     -0.06      0.00
   15    1    3      0.31      0.00
   16    1    3      0.59      0.00
   17    1    3      0.35      0.00
   18    1    3      1.04      0.00
   19    1    3     -0.64      0.00
   20    1    3      1.07      0.00
   21    1    3     -1.13      0.00
  -22    2    3     -0.59      0.00
  -21    2    3      0.31      0.00
  -20    2    3     -1.15      0.00
  -19    2    3      0.04      0.00
  -18    2    3      0.01      0.00
  -17    2    3     -0.07      0.00
  -16    2    3      0.47      0.00
  -15    2    3      0.21      0.00
  -14    2    3      0.99      0.00
  -13    2    3      0.77      0.00
  -12    2    3      0.32      0.00
  -11    2    3     -0.34      0.00
  -10    2    3      0.75      0.00
   -9    2    3      0.23      0.00
   -8    2    3     -0.43      0.00
   -7    2    3      0.04      0.00
   -6    2    3     -0.61      0.00
   -5    2    3      0.02      0.00
   -4    2    3      0.18      0.00
   -3    2    3      1.76      0.00
   -2    2    3     -4.99      0.00
   -1    2    3     -5.53      0.00
    0    2    3      6.96      0.00
    1    2    3     -1.70      0.00
    2    2    3      1.25      0.00
    3    2    3     -0.28      0.00
    4    2    3      0.26      0.00
    5    2    3     -0.34      0.00
    6    2    3     -0.68      0.00
    7    2    3     -0.31      0.00
    8    2    3     -0.52      0.00
    9    2    3      0.51      0.00
   10    2    3      0.05      0.00
   11    2    3     -0.70      0.00
   12    2    3     -0.11      0.00
   13    2    3     -0.33      0.00
   14    2    3     -0.03      0.00
   15    2    3     -0.06      0.00
   16    2    3     -0.66      0.00
   17    2    3     -0.14      0.00
   18    2    3     -0.10      0.00
   19    2    3     -0.16      0.00
   20    2    3     -0.21      0.00
   21    2    3     -0.48      0.00
  -22    3    3     -0.87      0.00
  -21    3    3      0.17      0.00
  -20    3    3      0.55      0.00
  -19    3    3     -0.09      0.00
  -18    3    3      0.05      0.00
  -17    3    3     -0.48      0.00
  -16    3    3      0.22      0.00
  -15    3    3     -0.29      0.00
  -14    3    3      0.97      0.00
  -13    3    3     -0.35      0.00
  -12    3    3      0.15      0.00
  -11    3    3      0.39      0.00
  -10    3    3      0.03      0.00
   -9    3    3      0.09      0.00
   -8    3    3     -0.82      0.00
   -7    3    3     -0.04      0.00
   -6    3    3     -0.24      0.00
   -5    3    3     -1.19      0.00
   -4    3    3      1.12      0.00
   -3    3    3     -2.77      0.00
   -2    3    3      2.25      0.00
   -1    3    3      2.55      0.00
    0    3    3      2.07      0.00
    1    3    3      4.54      0.00
    2    3    3     -1.02      0.00
    3    3    3     -1.16      0.00
    4    3    3     -0.26      0.00
    5    3    3     -1.50      0.00
    6    3    3     -0.75      0.00
    7    3    3      0.03      0.00
    8    3    3     -0.72      0.00
    9    3    3     -0.31      0.00
   10    3    3      0.67      0.00
   11    3    3      0.03      0.00
   12    3    3      0.29      0.00
   13    3    3     -0.41      0.00
   14    3    3     -1.05      0.00
   15    3    3     -0.80      0.00
   16    3    3     -0.10      0.00
   17    3    3     -0.17      0.00
   18    3    3     -0.17      0.00
   19    3    3      0.18      0.00
   20    3    3     -0.46      0.00
   21    3    3     -0.32      0.00
  -21    4    3     -0.69      0.00
  -20    4    3      0.14      0.00
  -19    4    3      0.68      0.00
  -18    4    3     -0.16      0.00
  -17    4    3     -0.14      0.00
  -16    4    3      0.51      0.00
  -15    4    3     -0.08      0.00
  -14    4    3     -0.53      0.00
  -13    4    3      0.10      0.00
  -12    4    3     -0.18      0.00
  -11    4    3     -0.08      0.00
  -10    4    3      0.16      0.00
   -9    4    3     -0.08      0.00
   -8    4    3      0.45      0.00
   -7    4    3     -0.96      0.00
   -6    4    3      0.07      0.00
   -5    4    3      1.45      0.00
   -4    4    3      0.13      0.00
   -3    4    3      0.75      0.00
   -2    4    3      0.64      0.00
   -1    4    3      1.26      0.00
    0    4    3     -1.02      0.00
    1    4    3     -1.77      0.00
    2    4    3     -2.45      0.00
    3    4    3     -1.76      0.00
    4    4    3      0.10      0.00
    5    4    3     -1.18      0.00
    6    4    3     -0.22      0.00
    7    4    3     -0.42      0.00
    8    4    3      0.05      0.00
    9    4    3      0.16      0.00
   10    4    3      0.12      0.00
   11    4    3      0.01      0.00
   12    4    3     -0.40      0.00
   13    4    3     -0.51      0.00
   14    4    3     -0.88      0.00
   15    4    3     -0.30      0.00
   16    4    3     -0.10      0.00
   17    4    3      0.73      0.00
   18    4    3      0.20      0.00
   19    4    3     -0.13      0.00
   20    4    3      0.25      0.00
   21    4    3      0.12      0.00
  -21    5    3      0.03      0.00
  -20    5    3      0.30      0.00
  -19    5    3      0.03      0.00
  -18    5    3      0.21      0.00
  -17    5    3     -0.56      0.00
  -16    5    3     -0.29      0.00
  -15    5    3     -0.28      0.00
  -14    5    3      0.21      0.00
  -13    5    3      0.33      0.00
  -12    5    3      0.16      0.00
  -11    5    3     -0.01      0.00
  -10    5    3     -0.34      0.00
   -9    5    3     -0.07      0.00
   -8    5    3     -0.43      0.00
   -7    5    3      0.14      0.00
   -6    5    3     -0.74      0.00
   -5    5    3      0.43      0.00
   -4    5    3      0.75      0.00
   -3    5    3     -1.32      0.00
   -2    5    3      0.53      0.00
   -1    5    3     -0.31      0.00
    0    5    3     -0.02      0.00
    1    5    3     -2.16      0.00
    2    5    3     -1.20      0.00
    3    5    3     -0.72      0.00
    4    5    3      0.08      0.00
    5    5    3     -0.14      0.00
    6    5    3      0.02      0.00
    7    5    3      0.31      0.00
    8    5    3     -0.43      0.00
    9    5    3      0.98      0.00
   10    5    3     -0.04      0.00
   11    5    3     -0.22      0.00
   12    5    3     -0.28      0.00
   13    5    3     -0.54      0.00
   14    5    3     -0.39      0.00
   15    5    3     -0.65      0.00
   16    5    3      0.54      0.00
   17    5    3      0.69      0.00
   18    5    3     -0.30      0.00
   19    5    3     -0.10      0.00
   20    5    3      0.32      0.00
   21    5    3      1.07      0.00
  -21    6    3     -0.31      0.00
  -20    6    3      1.17      0.00
  -19    6    3     -0.03      0.00
  -18    6    3     -0.11      0.00
  -17    6    3     -0.58      0.00
  -16    6    3     -0.62      0.00
  -15    6    3      0.34      0.00
  -14    6    3      0.03      0.00
  -13    6    3      0.38      0.00
  -12    6    3     -0.56      0.00
  -11    6    3      0.10      0.00
  -10    6    3     -0.64      0.00
   -9    6    3      0.19      0.00
   -8    6    3     -0.13      0.00
   -7    6    3     -0.23      0.00
   -6    6    3      0.10      0.00
   -5    6    3     -1.10      0.00
   -4    6    3      0.34      0.00
   -3    6    3     -1.39      0.00
   -2    6    3      0.68      0.00
   -1    6    3     -1.53      0.00
    0    6    3     -1.33      0.00
    1    6    3     -0.53      0.00
    2    6    3     -0.41      0.00
    3    6    3      0.60      0.00
    4    6    3      0.07      0.00
    5    6    3     -0.53      0.00
    6    6    3      0.49      0.00
    7    6    3      0.61      0.00
    8    6    3      0.29      0.00
    9    6    3     -0.22      0.00
   10    6    3      0.84      0.00
   11    6    3      0.12      0.00
   12    6    3      0.24      0.00
   13    6    3     -0.18      0.00
   14    6    3     -0.21      0.00
   15    6    3      0.72      0.00
   16    6    3      0.02      0.00
   17    6    3      0.06      0.00
   18    6    3      0.04      0.00
   19    6    3      0.00      0.00
   20    6    3     -0.85      0.00
  -21    7    3      0.27      0.00
  -20    7    3      0.37      0.00
  -19    7    3      0.52      0.00
  -18    7    3     -0.61      0.00
  -17    7    3      0.14      0.00
  -16    7    3      0.29      0.00
  -15    7    3      0.32      0.00
  -14    7    3      0.36      0.00
  -13    7    3     -0.63      0.00
  -12    7    3     -0.26      0.00
  -11    7    3     -0.01      0.00
  -10    7    3      0.05      0.00
   -9    7    3      0.11      0.00
   -8    7    3      0.40      0.00
   -7    7    3     -0.29      0.00
   -6    7    3      0.14      0.00
   -5    7    3     -0.50      0.00
   -4    7    3      0.53      0.00
   -3    7    3     -0.21      0.00
   -2    7    3     -0.77      0.00
   -1    7    3      0.53      0.00
    0    7    3     -0.68      0.00
    1    7    3     -0.09      0.00
    2    7    3      0.69      0.00
    3    7    3      0.64      0.00
    4    7    3      0.31      0.00
    5    7    3      0.07      0.00
    6    7    3     -0.29      0.00
    7    7    3     -0.35      0.00
    8    7    3      0.29      0.00
    9    7    3      0.43      0.00
   10    7    3      0.02      0.00
   11    7    3      0.01      0.00
   12    7    3      0.34      0.00
   13    7    3     -0.33      0.00
   14    7    3      0.18      0.00
   15    7    3     -0.30      0.00
   16    7    3     -0.02      0.00
   17    7    3     -0.50      0.00
   18    7    3     -0.49      0.00
   19    7    3      0.30      0.00
   20    7    3     -0.14      0.00
  -20    8    3     -0.95      0.00
  -19    8    3      0.90      0.00
  -18    8    3     -0.25      0.00
  -17    8    3      0.01      0.00
  -16    8    3      0.11      0.00
  -15    8    3     -0.15      0.00
  -14    8    3     -0.43      0.00
  -13    8    3     -0.49      0.00
  -12    8    3     -0.15      0.00
  -11    8    3      0.41      0.00
  -10    8    3      0.04      0.00
   -9    8    3      0.28      0.00
   -8    8    3     -0.21      0.00
   -7    8    3     -0.41      0.00
   -6    8    3     -0.50      0.00
   -5    8    3     -0.35      0.00
   -4    8    3      0.08      0.00
   -3    8    3      0.08      0.00
   -2    8    3     -0.05      0.00
   -1    8    3     -0.64      0.00
    0    8    3      0.13      0.00
    1    8    3     -0.15      0.00
    2    8    3      0.55      0.00
    3    8    3      0.37      0.00
    4    8    3      0.11      0.00
    5    8    3     -0.21      0.00
    6    8    3      0.34      0.00
    7    8    3      0.10      0.00
    8    8    3     -0.52      0.00
    9    8    3     -0.10      0.00
   10    8    3      0.33      0.00
   11    8    3     -0.68      0.00
   12    8    3      0.32      0.00
   13    8    3     -0.14      0.00
   14    8    3     -0.11      0.00
   15    8    3     -0.30      0.00
   16    8    3     -0.07      0.00
   17    8    3     -0.33      0.00
   18    8    3     -0.18      0.00
   19    8    3      0.12      0.00
   20    8    3      0.08      0.00
  -20    9    3     -0.06      0.00
  -19    9    3     -0.28      0.00
  -18    9    3      0.66      0.00
  -17    9    3      0.08      0.00
  -16    9    3     -0.03      0.00
  -15    9    3     -0.57      0.00
  -14    9    3     -0.33      0.00
  -13    9    3      0.45      0.00
  -12    9    3      0.45      0.00
  -11    9    3     -0.07      0.00
  -10    9    3      0.39      0.00
   -9    9    3     -0.12      0.00
   -8    9    3      0.49      0.00
   -7    9    3     -0.95      0.00
   -6    9    3      0.45      0.00
   -5    9    3     -0.62      0.00
   -4    9    3      0.36      0.00
   -3    9    3     -0.64      0.00
   -2    9    3      0.40      0.00
   -1    9    3      0.07      0.00
    0    9    3     -0.21      0.00
    1    9    3      0.83      0.00
    2    9    3     -0.28      0.00
    3    9    3     -0.07      0.00
    4    9    3     -0.66      0.00
    5    9    3     -0.08      0.00
    6    9    3     -0.63      0.00
    7    9    3      0.10      0.00
    8    9    3     -0.25      0.00
    9    9    3      0.04      0.00
   10    9    3     -0.29      0.00
   11    9    3      0.97      0.00
   12    9    3      0.53      0.00
   13    9    3      0.11      0.00
   14    9    3     -0.05      0.00
   15    9    3     -0.60      0.00
   16    9    3     -0.22      0.00
   17    9    3      0.56      0.00
   18    9    3      0.18      0.00
   19    9    3     -0.17      0.00
  -19   10    3     -0.19      0.00
  -18   10    3     -0.05      0.00
  -17   10    3      0.29      0.00
  -16   10    3      0.44      0.00
  -15   10    3     -0.43      0.00
  -14   10    3      0.02      0.00
  -13   10    3      0.54      0.00
  -12   10    3      0.61      0.00
  -11   10    3      0.23      0.00
  -10   10    3      0.03      0.00
   -9   10    3     -0.11      0.00
   -8   10    3      0.00      0.00
   -7   10    3     -0.44      0.00
   -6   10    3      0.28      0.00
   -5   10    3     -0.62      0.00
   -4   10    3     -0.23      0.00
   -3   10    3      0.52      0.00
   -2   10    3      0.03      0.00
   -1   10    3      1.03      0.00
    0   10    3     -0.34      0.00
    1   10    3     -0.21      0.00
    2   10    3     -0.39      0.00
    3   10    3     -1.11      0.00
    4   10    3     -0.10      0.00
    5   10    3     -0.19      0.00
    6   10    3      0.03      0.00
    7   10    3     -0.54      0.00
    8   10    3     -0.80      0.00
    9   10    3      0.18      0.00
   10   10    3      0.14      0.00
   11   10    3      0.99      0.00
   12   10    3     -0.03      0.00
   13   10    3     -0.17      0.00
   14   10    3     -0.85      0.00
   15   10    3     -0.62      0.00
   16   10    3     -0.70      0.00
   17   10    3      0.24      0.00
   18   10    3     -0.43      0.00
   19   10    3     -0.20      0.00
  -19   11    3      0.59      0.00
  -18   11    3      1.17      0.00
  -17   11    3     -0.41      0.00
  -16   11    3     -0.48      0.00
  -15   11    3     -0.26      0.00
  -14   11    3      0.57      0.00
  -13   11    3     -0.45      0.00
  -12   11    3      0.05      0.00
  -11   11    3     -0.33      0.00
  -10   11    3     -0.23      0.00
   -9   11    3     -0.40      0.00
   -8   11    3      0.15      0.00
   -7   11    3     -0.23      0.00
   -6   11    3     -0.24      0.00
   -5   11    3      0.27      0.00
   -4   11    3     -0.62      0.00
   -3   11    3      0.36      0.00
   -2   11    3      0.88      0.00
   -1   11    3      0.01      0.00
    0   11    3      0.20      0.00
    1   11    3     -1.05      0.00
    2   11    3     -0.61      0.00
    3   11    3     -0.05      0.00
    4   11    3     -0.37      0.00
    5   11    3     -0.28      0.00
    6   11    3      0.09      0.00
    7   11    3     -0.40      0.00
    8   11    3     -0.28      0.00
    9   11    3      1.16      0.00
   10   11    3      0.58      0.00
   11   11    3      1.08      0.00
   12   11    3      1.00      0.00
   13   11    3     -0.34      0.00
   14   11    3     -0.01      0.00
   15   11    3     -0.32      0.00
   16   11    3      0.44      0.00
   17   11    3      0.26      0.00
   18   11    3      0.31      0.00
  -18   12    3     -0.11      0.00
  -17   12    3      0.31      0.00
  -16   12    3     -0.02      0.00
  -15   12    3     -0.17      0.00
  -14   12    3      0.54      0.00
  -13   12    3     -0.13      0.00
  -12   12    3     -0.52      0.00
  -11   12    3     -0.14      0.00
  -10   12    3      0.22      0.00
   -9   12    3      0.12      0.00
   -8   12    3      0.13      0.00
   -7   12    3     -0.08      0.00
   -6   12    3     -0.03      0.00
   -5   12    3     -0.34      0.00
   -4   12    3      0.29      0.00
   -3   12    3     -0.42      0.00
   -2   12    3      0.33      0.00
   -1   12    3     -0.29      0.00
    0   12    3      0.20      0.00
    1   12    3     -0.03      0.00
    2   12    3     -0.98      0.00
    3   12    3     -0.63      0.00
    4   12    3      0.07      0.00
    5   12    3     -0.33      0.00
    6   12    3     -0.53      0.00
    7   12    3     -0.52      0.00
    8   12    3     -0.39      0.00
    9   12    3      0.14      0.00
   10   12    3      0.86      0.00
   11   12    3      0.53      0.00
   12   12    3     -1.10      0.00
   13   12    3      0.04      0.00
   14   12    3     -0.26      0.00
   15   12    3     -0.41      0.00
   16   12    3      0.40      0.00
   17   12    3      0.23      0.00
   18   12    3      0.40      0.00
  -18   13    3      0.23      0.00
  -17   13    3     -0.69      0.00
  -16   13    3      0.91      0.00
  -15   13    3     -0.39      0.00
  -14   13    3      0.01      0.00
  -13   13    3     -0.46      0.00
  -12   13    3      0.13      0.00
  -11   13    3     -0.24      0.00
  -10   13    3      0.29      0.00
   -9   13    3     -0.21      0.00
   -8   13    3     -0.35      0.00
   -7   13    3     -0.58      0.00
   -6   13    3     -0.05      0.00
   -5   13    3      0.20      0.00
   -4   13    3     -0.02      0.00
   -3   13    3      0.38      0.00
   -2   13    3     -0.11      0.00
   -1   13    3     -0.18      0.00
    0   13    3      0.08      0.00
    1   13    3      0.24      0.00
    2   13    3     -0.43      0.00
    3   13    3     -0.41      0.00
    4   13    3     -0.47      0.00
    5   13    3      0.08      0.00
    6   13    3      0.19      0.00
    7   13    3     -0.18      0.00
    8   13    3      0.17      0.00
    9   13    3      0.52      0.00
   10   13    3      0.79      0.00
   11   13    3      0.20      0.00
   12   13    3      0.50      0.00
   13   13    3     -0.67      0.00
   14   13    3     -0.21      0.00
   15   13    3     -0.08      0.00
   16   13    3      0.20      0.00
   17   13    3     -0.55      0.00
  -17   14    3      1.03      0.00
  -16   14    3     -0.16      0.00
  -15   14    3      0.07      0.00
  -14   14    3     -0.29      0.00
  -13   14    3     -0.24      0.00
  -12   14    3     -0.41      0.00
  -11   14    3      0.47      0.00
  -10   14    3      0.77      0.00
   -9   14    3     -0.02      0.00
   -8   14    3     -0.21      0.00
   -7   14    3      1.04      0.00
   -6   14    3     -0.35      0.00
   -5   14    3      0.29      0.00
   -4   14    3      0.35      0.00
   -3   14    3      0.05      0.00
   -2   14    3     -0.34      0.00
   -1   14    3      0.40      0.00
    0   14    3     -0.40      0.00
    1   14    3     -0.66      0.00
    2   14    3     -0.59      0.00
    3   14    3     -0.25      0.00
    4   14    3     -0.05      0.00
    5   14    3     -0.49      0.00
    6   14    3      0.28      0.00
    7   14    3      0.08      0.00
    8   14    3      0.98      0.00
    9   14    3     -0.17      0.00
   10   14    3      0.40      0.00
   11   14    3      0.57      0.00
   12   14    3     -0.60      0.00
   13   14    3      0.55      0.00
   14   14    3      0.09      0.00
   15   14    3     -0.30      0.00
   16   14    3      0.85      0.00
   17   14    3      0.02      0.00
  -16   15    3      0.63      0.00
  -15   15    3     -0.20      0.00
  -14   15    3     -0.51      0.00
  -13   15    3     -1.04      0.00
  -12   15    3      0.65      0.00
  -11   15    3     -0.37      0.00
  -10   15    3     -0.38      0.00
   -9   15    3      0.22      0.00
   -8   15    3     -0.34      0.00
   -7   15    3     -0.47      0.00
   -6   15    3      0.15      0.00
   -5   15    3      0.11      0.00
   -4   15    3     -0.08      0.00
   -3   15    3      0.25      0.00
   -2   15    3     -0.38      0.00
   -1   15    3     -0.59      0.00
    0   15    3      0.12      0.00
    1   15    3     -0.92      0.00
    2   15    3      0.22      0.00
    3   15    3     -0.20      0.00
    4   15    3      0.27      0.00
    5   15    3      0.53      0.00
    6   15    3     -0.34      0.00
    7   15    3      0.66      0.00
    8   15    3     -0.46      0.00
    9   15    3      0.45      0.00
   10   15    3     -0.76      0.00
   11   15    3      0.27      0.00
   12   15    3      0.06      0.00
   13   15    3     -0.18      0.00
   14   15    3     -0.87      0.00
   15   15    3      0.57      0.00
   16   15    3     -1.21      0.00
  -15   16    3     -1.14      0.00
  -14   16    3      0.06      0.00
  -13   16    3     -0.88      0.00
  -12   16    3      0.08      0.00
  -11   16    3      1.55      0.00
  -10   16    3     -0.50      0.00
   -9   16    3     -0.60      0.00
   -8   16    3      0.22      0.00
   -7   16    3     -0.17      0.00
   -6   16    3     -1.07      0.00
   -5   16    3      0.48      0.00
   -4   16    3      0.66      0.00
   -3   16    3      0.36      0.00
   -2   16    3     -0.35      0.00
   -1   16    3     -0.31      0.00
    0   16    3     -0.73      0.00
    1   16    3      0.46      0.00
    2   16    3      0.66      0.00
    3   16    3      1.08      0.00
    4   16    3      0.02      0.00
    5   16    3      0.19      0.00
    6   16    3     -0.18      0.00
    7   16    3      0.30      0.00
    8   16    3      0.06      0.00
    9   16    3      0.44      0.00
   10   16    3     -0.10      0.00
   11   16    3      0.19      0.00
   12   16    3     -0.45      0.00
   13   16    3      0.74      0.00
   14   16    3     -0.88      0.00
   15   16    3      0.44      0.00
  -14   17    3     -1.28      0.00
  -13   17    3      1.20      0.00
  -12   17    3      0.92      0.00
  -11   17    3     -0.07      0.00
  -10   17    3     -0.37      0.00
   -9   17    3     -0.11      0.00
   -8   17    3     -0.28      0.00
   -7   17    3      0.27      0.00
   -6   17    3      0.89      0.00
   -5   17    3      0.26      0.00
   -4   17    3      0.35      0.00
   -3   17    3      0.06      0.00
   -2   17    3     -0.33      0.00
   -1   17    3     -0.17      0.00
    0   17    3      0.97      0.00
    1   17    3      0.50      0.00
    2   17    3      0.25      0.00
    3   17    3     -0.26      0.00
    4   17    3     -0.67      0.00
    5   17    3     -0.76      0.00
    6   17    3      0.46      0.00
    7   17    3     -0.16      0.00
    8   17    3      0.46      0.00
    9   17    3     -0.17      0.00
   10   17    3      0.77      0.00
   11   17    3     -0.70      0.00
   12   17    3     -0.18      0.00
   13   17    3     -0.70      0.00
   14   17    3      0.39      0.00
  -14   18    3      0.27      0.00
  -13   18    3     -0.22      0.00
  -12   18    3      0.03      0.00
  -11   18    3      0.15      0.00
  -10   18    3     -1.07      0.00
   -9   18    3     -1.19      0.00
   -8   18    3      0.71      0.00
   -7   18    3     -0.82      0.00
   -6   18    3      0.70      0.00
   -5   18    3      0.29      0.00
   -4   18    3      0.00      0.00
   -3   18    3     -0.64      0.00
   -2   18    3     -0.48      0.00
   -1   18    3      0.67      0.00
    0   18    3     -0.08      0.00
    1   18    3      0.91      0.00
    2   18    3     -0.72      0.00
    3   18    3     -0.47      0.00
    4   18    3     -0.08      0.00
    5   18    3     -0.89      0.00
    6   18    3      0.18      0.00
    7   18    3      0.66      0.00
    8   18    3      0.59      0.00
    9   18    3     -0.93      0.00
   10   18    3     -0.62      0.00
   11   18    3      0.23      0.00
   12   18    3      0.74      0.00
   13   18    3      0.18      0.00
  -13   19    3     -0.69      0.00
  -12   19    3      0.08      0.00
  -11   19    3     -0.96      0.00
  -10   19    3     -0.02      0.00
   -9   19    3     -0.35      0.00
   -8   19    3      0.56      0.00
   -7   19    3      1.10      0.00
   -6   19    3      0.19      0.00
   -5   19    3      0.48      0.00
   -4   19    3      0.13      0.00
   -3   19    3      0.42      0.00
   -2   19    3     -0.20      0.00
   -1   19    3      0.32      0.00
    0   19    3      0.12      0.00
    1   19    3     -0.93      0.00
    2   19    3     -0.33      0.00
    3   19    3      0.18      0.00
    4   19    3     -0.33      0.00
    5   19    3      0.34      0.00
    6   19    3      0.65      0.00
    7   19    3     -0.10      0.00
    8   19    3      0.38      0.00
    9   19    3      0.00      0.00
   10   19    3      0.35      0.00
   11   19    3     -0.27      0.00
  -10   20    3     -0.23      0.00
   -9   20    3      0.66      0.00
   -8   20    3      0.00      0.00
   -7   20    3      0.64      0.00
   -6   20    3      1.23      0.00
   -5   20    3      0.05      0.00
   -4   20    3     -0.33      0.00
   -3   20    3     -1.32      0.00
   -2   20    3     -0.15      0.00
   -1   20    3     -0.78      0.00
    0   20    3      0.09      0.00
    1   20    3      0.51      0.00
    2   20    3     -0.29      0.00
    3   20    3     -0.16      0.00
    4   20    3     -0.72      0.00
    5   20    3     -0.38      0.00
    6   20    3     -0.60      0.00
    7   20    3      0.24      0.00
    8   20    3      0.05      0.00
    9   20    3     -0.49      0.00
   10   20    3      0.83      0.00
   -8   21    3      0.29      0.00
   -7   21    3      0.20      0.00
   -6   21    3      0.84      0.00
   -5   21    3     -0.07      0.00
   -4   21    3     -0.44      0.00
   -3   21    3     -0.82      0.00
   -2   21    3     -0.63      0.00
   -1   21    3     -0.76      0.00
    0   21    3      1.10      0.00
    1   21    3      0.19      0.00
    2   21    3      0.64      0.00
    3   21    3     -0.68      0.00
    4   21    3      0.13      0.00
    5   21    3     -0.11      0.00
    6   21    3      1.22      0.00
    7   21    3     -0.40      0.00
    8   21    3      0.53      0.00
   -7   22    3      0.20      0.00
   -6   22    3     -0.33      0.00
   -5   22    3     -0.43      0.00
   -4   22    3     -0.78      0.00
   -3   22    3     -0.94      0.00
   -2   22    3     -0.32      0.00
   -1   22    3      1.19      0.00
  -22    0    4      0.07      0.00
  -20    0    4      1.01      0.00
  -18    0    4      0.47      0.00
  -16    0    4     -0.55      0.00
  -14    0    4      0.45      0.00
  -12    0    4     -1.02      0.00
  -10    0    4     -0.80      0.00
   -8    0    4     -0.58      0.00
   -6    0    4     -0.83      0.00
   -4    0    4      0.60      0.00
   -2    0    4     -2.77      0.00
    0    0    4      6.18      0.00
    2    0    4     -1.55      0.00
    4    0    4     -0.42      0.00
    6    0    4     -0.90      0.00
    8    0    4      1.13      0.00
   10    0    4      0.48      0.00
   12    0    4     -0.71      0.00
   14    0    4      0.58      0.00
   16    0    4      0.55      0.00
   18    0    4      0.13      0.00
   20    0    4     -0.92      0.00
  -22    1    4      0.08      0.00
  -21    1    4     -0.76      0.00
  -20    1    4      0.44      0.00
  -19    1    4      0.16      0.00
  -18    1    4      0.16      0.00
  -17    1    4      0.44      0.00
  -16    1    4      0.05      0.00
  -15    1    4      1.39      0.00
  -14    1    4     -0.33      0.00
  -13    1    4      0.20      0.00
  -12    1    4     -1.03      0.00
  -11    1    4      0.00      0.00
  -10    1    4     -0.24      0.00
   -9    1    4     -1.07      0.00
   -8    1    4      0.92      0.00
   -7    1    4      0.52      0.00
   -6    1    4      0.63      0.00
   -5    1    4      0.70      0.00
   -4    1    4     -0.01      0.00
   -3    1    4      2.19      0.00
   -2    1    4     -1.37      0.00
   -1    1    4      1.23      0.00
    0    1    4     -5.34      0.00
    1    1    4     -0.37      0.00
    2    1    4     -3.90      0.00
    3    1    4     -0.20      0.00
    4    1    4     -0.14      0.00
    5    1    4     -0.04      0.00
    6    1    4     -0.16      0.00
    7    1    4     -0.49      0.00
    8    1    4      0.54      0.00
    9    1    4     -0.04      0.00
   10    1    4     -0.07      0.00
   11    1    4     -0.54      0.00
   12    1    4     -0.10      0.00
   13    1    4      0.20      0.00
   14    1    4     -0.23      0.00
   15    1    4      0.24      0.00
   16    1    4     -0.60      0.00
   17    1    4      0.18      0.00
   18    1    4      0.48      0.00
   19    1    4     -0.30      0.00
   20    1    4      0.82      0.00
   21    1    4     -0.10      0.00
  -22    2    4      0.07      0.00
  -21    2    4      1.11      0.00
  -20    2    4      0.18      0.00
  -19    2    4     -0.08      0.00
  -18    2    4      0.10      0.00
  -17    2    4     -0.62      0.00
  -16    2    4      0.34      0.00
  -15    2    4     -0.09      0.00
  -14    2    4      0.33      0.00
  -13    2    4      0.01      0.00
  -12    2    4      0.27      0.00
  -11    2    4      0.01      0.00
  -10    2    4      0.07      0.00
   -9    2    4     -0.16      0.00
   -8    2    4     -0.27      0.00
   -7    2    4      0.71      0.00
   -6    2    4     -0.18      0.00
   -5    2    4      0.21      0.00
   -4    2    4     -1.39      0.00
   -3    2    4      2.42      0.00
   -2    2    4     -1.17      0.00
   -1    2    4      2.66      0.00
    0    2    4     -2.73      0.00
    1    2    4     -5.08      0.00
    2    2    4      2.37      0.00
    3    2    4     -0.15      0.00
    4    2    4     -0.51      0.00
    5    2    4      0.84      0.00
    6    2    4     -1.04      0.00
    7    2    4      0.18      0.00
    8    2    4      0.58      0.00
    9    2    4     -0.04      0.00
   10    2    4     -0.74      0.00
   11    2    4      0.04      0.00
   12    2    4     -0.53      0.00
   13    2    4     -0.26      0.00
   14    2    4      0.03      0.00
   15    2    4     -0.41      0.00
   16    2    4      0.71      0.00
   17    2    4      0.48      0.00
   18    2    4      0.82      0.00
   19    2    4     -0.18      0.00
   20    2    4     -0.14      0.00
   21    2    4      0.50      0.00
  -22    3    4     -0.79      0.00
  -21    3    4      1.00      0.00
  -20    3    4      0.88      0.00
  -19    3    4     -0.23      0.00
  -18    3    4      0.06      0.00
  -17    3    4      0.42      0.00
  -16    3    4      0.43      0.00
  -15    3    4      0.27      0.00
  -14    3    4     -0.17      0.00
  -13    3    4     -0.08      0.00
  -12    3    4      0.14      0.00
  -11    3    4      0.04      0.00
  -10    3    4      0.17      0.00
   -9    3    4      0.16      0.00
   -8    3    4      0.12      0.00
   -7    3    4      0.10      0.00
   -6    3    4      0.84      0.00
   -5    3    4     -1.29      0.00
   -4    3    4     -0.25      0.00
   -3    3    4     -0.40      0.00
   -2    3    4     -1.45      0.00
   -1    3    4     -6.44      0.00
    0    3    4     -2.74      0.00
    1    3    4     -0.69      0.00
    2    3    4      0.23      0.00
    3    3    4      1.20      0.00
    4    3    4      0.50      0.00
    5    3    4      0.52      0.00
    6    3    4      0.42      0.00
    7    3    4     -0.06      0.00
    8    3    4     -0.12      0.00
    9    3    4     -0.35      0.00
   10    3    4      0.30      0.00
   11    3    4     -0.85      0.00
   12    3    4     -0.01      0.00
   13    3    4     -0.57      0.00
   14    3    4     -0.22      0.00
   15    3    4      1.33      0.00
   16    3    4      0.37      0.00
   17    3    4      0.80      0.00
   18    3    4      0.09      0.00
   19    3    4     -0.55      0.00
   20    3    4      0.84      0.00
   21    3    4      0.13      0.00
  -22    4    4      0.37      0.00
  -21    4    4     -0.10      0.00
  -20    4    4     -0.03      0.00
  -19    4    4     -0.11      0.00
  -18    4    4      0.00      0.00
  -17    4    4     -0.38      0.00
  -16    4    4      0.89      0.00
  -15    4    4     -0.10      0.00
  -14    4    4      0.44      0.00
  -13    4    4      0.65      0.00
  -12    4    4      0.34      0.00
  -11    4    4     -0.23      0.00
  -10    4    4      0.08      0.00
   -9    4    4      0.22      0.00
   -8    4    4     -0.05      0.00
   -7    4    4     -0.37      0.00
   -6    4    4     -0.18      0.00
   -5    4    4      0.12      0.00
   -4    4    4     -1.86      0.00
   -3    4    4      0.01      0.00
   -2    4    4     -2.47      0.00
   -1    4    4      0.61      0.00
    0    4    4     -2.24      0.00
    1    4    4      1.23      0.00
    2    4    4      0.44      0.00
    3    4    4      0.08      0.00
    4    4    4      1.14      0.00
    5    4    4      0.13      0.00
    6    4    4     -0.80      0.00
    7    4    4      0.36      0.00
    8    4    4      0.15      0.00
    9    4    4     -0.44      0.00
   10    4    4     -0.35      0.00
   11    4    4     -0.64      0.00
   12    4    4     -0.46      0.00
   13    4    4      0.48      0.00
   14    4    4     -0.12      0.00
   15    4    4     -0.48      0.00
   16    4    4      0.93      0.00
   17    4    4     -0.09      0.00
   18    4    4     -0.59      0.00
   19    4    4      0.00      0.00
   20    4    4      0.62      0.00
   21    4    4     -0.38      0.00
  -21    5    4      1.50      0.00
  -20    5    4     -0.05      0.00
  -19    5    4     -0.38      0.00
  -18    5    4     -0.15      0.00
  -17    5    4     -0.18      0.00
  -16    5    4     -0.40      0.00
  -15    5    4      0.13      0.00
  -14    5    4     -0.07      0.00
  -13    5    4     -0.31      0.00
  -12    5    4      0.12      0.00
  -11    5    4      0.08      0.00
  -10    5    4      0.00      0.00
   -9    5    4     -0.48      0.00
   -8    5    4     -0.10      0.00
   -7    5    4      0.29      0.00
   -6    5    4     -2.15      0.00
   -5    5    4      0.60      0.00
   -4    5    4     -1.05      0.00
   -3    5    4     -0.36      0.00
   -2    5    4     -0.23      0.00
   -1    5    4     -0.13      0.00
    0    5    4      1.04      0.00
    1    5    4      0.24      0.00
    2    5    4      1.91      0.00
    3    5    4     -1.09      0.00
    4    5    4     -0.23      0.00
    5    5    4     -0.20      0.00
    6    5    4      0.08      0.00
    7    5    4     -0.46      0.00
    8    5    4     -0.63      0.00
    9    5    4      0.10      0.00
   10    5    4      0.07      0.00
   11    5    4     -0.03      0.00
   12    5    4      0.02      0.00
   13    5    4      0.12      0.00
   14    5    4     -0.17      0.00
   15    5    4      0.64      0.00
   16    5    4     -0.32      0.00
   17    5    4      0.19      0.00
   18    5    4     -0.28      0.00
   19    5    4     -0.29      0.00
   20    5    4      0.71      0.00
  -21    6    4     -0.84      0.00
  -20    6    4      0.85      0.00
  -19    6    4     -0.81      0.00
  -18    6    4      0.29      0.00
  -17    6    4     -0.72      0.00
  -16    6    4      0.67      0.00
  -15    6    4     -0.21      0.00
  -14    6    4     -0.72      0.00
  -13    6    4      0.64      0.00
  -12    6    4     -0.22      0.00
  -11    6    4      0.00      0.00
  -10    6    4     -0.18      0.00
   -9    6    4      0.68      0.00
   -8    6    4     -0.14      0.00
   -7    6    4     -0.10      0.00
   -6    6    4      0.68      0.00
   -5    6    4     -0.71      0.00
   -4    6    4      1.30      0.00
   -3    6    4     -0.23      0.00
   -2    6    4      0.86      0.00
   -1    6    4      0.27      0.00
    0    6    4      0.95      0.00
    1    6    4      0.53      0.00
    2    6    4     -0.57      0.00
    3    6    4     -0.48      0.00
    4    6    4     -0.59      0.00
    5    6    4     -0.48      0.00
    6    6    4     -0.73      0.00
    7    6    4      0.03      0.00
    8    6    4      0.20      0.00
    9    6    4     -0.11      0.00
   10    6    4     -0.28      0.00
   11    6    4      0.05      0.00
   12    6    4     -0.12      0.00
   13    6    4     -0.11      0.00
   14    6    4     -0.35      0.00
   15    6    4     -0.41      0.00
   16    6    4      0.15      0.00
   17    6    4      0.03      0.00
   18    6    4      0.82      0.00
   19    6    4     -0.10      0.00
   20    6    4     -0.32      0.00
  -21    7    4     -0.37      0.00
  -20    7    4     -0.11      0.00
  -19    7    4     -0.22      0.00
  -18    7    4      0.15      0.00
  -17    7    4      0.34      0.00
  -16    7    4     -0.53      0.00
  -15    7    4     -0.27      0.00
  -14    7    4      0.13      0.00
  -13    7    4      0.23      0.00
  -12    7    4      0.28      0.00
  -11    7    4      0.66      0.00
  -10    7    4     -0.28      0.00
   -9    7    4     -0.15      0.00
   -8    7    4     -0.05      0.00
   -7    7    4     -0.08      0.00
   -6    7    4     -0.35      0.00
   -5    7    4      0.75      0.00
   -4    7    4     -0.36      0.00
   -3    7    4      0.74      0.00
   -2    7    4     -0.02      0.00
   -1    7    4      0.22      0.00
    0    7    4     -0.14      0.00
    1    7    4     -0.43      0.00
    2    7    4     -0.50      0.00
    3    7    4     -0.91      0.00
    4    7    4      0.56      0.00
    5    7    4     -0.42      0.00
    6    7    4      0.01      0.00
    7    7    4     -0.16      0.00
    8    7    4      0.26      0.00
    9    7    4     -0.70      0.00
   10    7    4     -0.16      0.00
   11    7    4     -0.49      0.00
   12    7    4      0.15      0.00
   13    7    4     -0.45      0.00
   14    7    4     -0.50      0.00
   15    7    4      0.13      0.00
   16    7    4      0.21      0.00
   17    7    4      0.23      0.00
   18    7    4     -0.06      0.00
   19    7    4      1.26      0.00
   20    7    4     -0.52      0.00
  -20    8    4     -0.14      0.00
  -19    8    4      0.77      0.00
  -18    8    4     -0.20      0.00
  -17    8    4     -0.30      0.00
  -16    8    4     -0.33      0.00
  -15    8    4     -0.17      0.00
  -14    8    4      0.24      0.00
  -13    8    4      0.65      0.00
  -12    8    4     -0.31      0.00
  -11    8    4     -0.21      0.00
  -10    8    4      0.12      0.00
   -9    8    4      0.20      0.00
   -8    8    4     -0.49      0.00
   -7    8    4      0.55      0.00
   -6    8    4     -0.18      0.00
   -5    8    4     -0.12      0.00
   -4    8    4      0.60      0.00
   -3    8    4     -0.15      0.00
   -2    8    4      0.55      0.00
   -1    8    4     -0.37      0.00
    0    8    4      0.08      0.00
    1    8    4     -0.44      0.00
    2    8    4     -0.34      0.00
    3    8    4     -0.28      0.00
    4    8    4     -0.49      0.00
    5    8    4      0.35      0.00
    6    8    4      0.16      0.00
    7    8    4      0.38      0.00
    8    8    4      0.22      0.00
    9    8    4     -0.01      0.00
   10    8    4      0.67      0.00
   11    8    4     -0.07      0.00
   12    8    4      0.43      0.00
   13    8    4     -0.95      0.00
   14    8    4     -0.31      0.00
   15    8    4      0.16      0.00
   16    8    4      0.76      0.00
   17    8    4      0.52      0.00
   18    8    4      0.16      0.00
   19    8    4     -0.42      0.00
   20    8    4     -0.36      0.00
  -20    9    4     -0.61      0.00
  -19    9    4      0.11      0.00
  -18    9    4      0.25      0.00
  -17    9    4     -0.38      0.00
  -16    9    4     -0.06      0.00
  -15    9    4      0.14      0.00
  -14    9    4      0.39      0.00
  -13    9    4      0.35      0.00
  -12    9    4     -0.28      0.00
  -11    9    4      0.43      0.00
  -10    9    4     -0.02      0.00
   -9    9    4     -0.23      0.00
   -8    9    4      0.22      0.00
   -7    9    4     -0.28      0.00
   -6    9    4      0.24      0.00
   -5    9    4     -0.35      0.00
   -4    9    4      1.07      0.00
   -3    9    4      0.39      0.00
   -2    9    4     -0.53      0.00
   -1    9    4     -0.18      0.00
    0    9    4     -0.51      0.00
    1    9    4     -0.88      0.00
    2    9    4     -0.60      0.00
    3    9    4      0.17      0.00
    4    9    4      0.67      0.00
    5    9    4      0.01      0.00
    6    9    4     -0.26      0.00
    7    9    4      0.53      0.00
    8    9    4      0.31      0.00
    9    9    4     -0.53      0.00
   10    9    4      0.72      0.00
   11    9    4     -0.37      0.00
   12    9    4     -0.69      0.00
   13    9    4     -0.29      0.00
   14    9    4     -0.53      0.00
   15    9    4     -0.08      0.00
   16    9    4      0.18      0.00
   17    9    4      0.27      0.00
   18    9    4     -0.44      0.00
   19    9    4      0.03      0.00
  -20   10    4      0.79      0.00
  -19   10    4     -0.21      0.00
  -18   10    4     -0.03      0.00
  -17   10    4     -0.18      0.00
  -16   10    4      0.23      0.00
  -15   10    4      0.26      0.00
  -14   10    4     -0.76      0.00
  -13   10    4     -0.29      0.00
  -12   10    4      0.03      0.00
  -11   10    4     -0.85      0.00
  -10   10    4     -0.38      0.00
   -9   10    4     -0.42      0.00
   -8   10    4      0.08      0.00
   -7   10    4     -0.31      0.00
   -6   10    4      0.22      0.00
   -5   10    4     -0.34      0.00
   -4   10    4      0.29      0.00
   -3   10    4      0.14      0.00
   -2   10    4     -0.24      0.00
   -1   10    4     -0.31      0.00
    0   10    4     -1.10      0.00
    1   10    4     -0.17      0.00
    2   10    4      0.29      0.00
    3   10    4      0.25      0.00
    4   10    4      0.15      0.00
    5   10    4      0.57      0.00
    6   10    4      0.36      0.00
    7   10    4      0.38      0.00
    8   10    4      0.23      0.00
    9   10    4      0.61      0.00
   10   10    4     -0.13      0.00
   11   10    4     -0.29      0.00
   12   10    4     -0.36      0.00
   13   10    4     -0.48      0.00
   14   10    4      0.10      0.00
   15   10    4      0.61      0.00
   16   10    4      0.02      0.00
   17   10    4      0.33      0.00
   18   10    4     -0.40      0.00
   19   10    4     -0.20      0.00
  -19   11    4      0.46      0.00
  -18   11    4     -0.51      0.00
  -17   11    4     -0.10      0.00
  -16   11    4      0.33      0.00
  -15   11    4      0.31      0.00
  -14   11    4     -0.68      0.00
  -13   11    4     -0.26      0.00
  -12   11    4     -0.36      0.00
  -11   11    4      0.54      0.00
  -10   11    4     -0.05      0.00
   -9   11    4     -0.04      0.00
   -8   11    4      0.66      0.00
   -7   11    4     -0.47      0.00
   -6   11    4      0.25      0.00
   -5   11    4      0.22      0.00
   -4   11    4     -0.44      0.00
   -3   11    4     -0.17      0.00
   -2   11    4     -0.46      0.00
   -1   11    4      0.33      0.00
    0   11    4      0.01      0.00
    1   11    4     -0.91      0.00
    2   11    4      0.23      0.00
    3   11    4      0.16      0.00
    4   11    4      0.12      0.00
    5   11    4     -0.15      0.00
    6   11    4      0.17      0.00
    7   11    4      0.01      0.00
    8   11    4     -0.43      0.00
    9   11    4      0.20      0.00
   10   11    4     -0.73      0.00
   11   11    4     -0.28      0.00
   12   11    4     -0.28      0.00
   13   11    4     -0.13      0.00
   14   11    4      0.19      0.00
   15   11    4      0.03      0.00
   16   11    4      0.34      0.00
   17   11    4      0.88      0.00
   18   11    4      0.14      0.00
  -18   12    4      0.65      0.00
  -17   12    4      0.09      0.00
  -16   12    4      0.00      0.00
  -15   12    4     -0.78      0.00
  -14   12    4      0.27      0.00
  -13   12    4     -0.17      0.00
  -12   12    4      0.32      0.00
  -11   12    4      0.03      0.00
  -10   12    4      0.38      0.00
   -9   12    4     -0.18      0.00
   -8   12    4      0.26      0.00
   -7   12    4     -0.12      0.00
   -6   12    4     -0.03      0.00
   -5   12    4     -0.07      0.00
   -4   12    4      0.34      0.00
   -3   12    4     -0.41      0.00
   -2   12    4      0.57      0.00
   -1   12    4      0.26      0.00
    0   12    4      0.27      0.00
    1   12    4     -0.12      0.00
    2   12    4     -0.45      0.00
    3   12    4      0.13      0.00
    4   12    4      0.57      0.00
    5   12    4      0.25      0.00
    6   12    4     -0.16      0.00
    7   12    4      0.30      0.00
    8   12    4     -1.21      0.00
    9   12    4      0.59      0.00
   10   12    4      0.24      0.00
   11   12    4     -0.80      0.00
   12   12    4     -0.21      0.00
   13   12    4     -0.40      0.00
   14   12    4     -0.36      0.00
   15   12    4      0.15      0.00
   16   12    4     -0.29      0.00
   17   12    4      0.10      0.00
   18   12    4     -0.38      0.00
  -18   13    4      0.27      0.00
  -17   13    4      0.44      0.00
  -16   13    4      0.26      0.00
  -15   13    4     -1.09      0.00
  -14   13    4      0.20      0.00
  -13   13    4      0.38      0.00
  -12   13    4     -0.08      0.00
  -11   13    4      0.56      0.00
  -10   13    4      0.26      0.00
   -9   13    4      0.07      0.00
   -8   13    4      0.61      0.00
   -7   13    4     -0.26      0.00
   -6   13    4      0.25      0.00
   -5   13    4      0.24      0.00
   -4   13    4      0.06      0.00
   -3   13    4      0.06      0.00
   -2   13    4      0.29      0.00
   -1   13    4      0.09      0.00
    0   13    4     -0.46      0.00
    1   13    4     -0.10      0.00
    2   13    4     -0.01      0.00
    3   13    4      0.10      0.00
    4   13    4      0.01      0.00
    5   13    4      0.29      0.00
    6   13    4     -0.18      0.00
    7   13    4     -0.48      0.00
    8   13    4      0.31      0.00
    9   13    4      0.17      0.00
   10   13    4     -0.08      0.00
   11   13    4      1.32      0.00
   12   13    4     -0.19      0.00
   13   13    4     -0.17      0.00
   14   13    4      1.02      0.00
   15   13    4      0.79      0.00
   16   13    4      0.97      0.00
   17   13    4      0.01      0.00
  -17   14    4     -0.84      0.00
  -16   14    4     -0.08      0.00
  -15   14    4      0.17      0.00
  -14   14    4     -0.81      0.00
  -13   14    4      0.21      0.00
  -12   14    4      0.33      0.00
  -11   14    4     -0.58      0.00
  -10   14    4      0.38      0.00
   -9   14    4     -0.15      0.00
   -8   14    4      0.27      0.00
   -7   14    4      0.07      0.00
   -6   14    4     -0.39      0.00
   -5   14    4      0.41      0.00
   -4   14    4      0.08      0.00
   -3   14    4     -0.66      0.00
   -2   14    4      0.38      0.00
   -1   14    4      0.08      0.00
    0   14    4     -0.51      0.00
    1   14    4      0.26      0.00
    2   14    4      0.27      0.00
    3   14    4      0.31      0.00
    4   14    4     -0.04      0.00
    5   14    4     -0.72      0.00
    6   14    4      0.17      0.00
    7   14    4     -0.69      0.00
    8   14    4     -0.16      0.00
    9   14    4     -0.30      0.00
   10   14    4      0.72      0.00
   11   14    4     -1.37      0.00
   12   14    4      0.40      0.00
   13   14    4     -0.25      0.00
   14   14    4      0.73      0.00
   15   14    4     -0.53      0.00
   16   14    4      1.03      0.00
  -16   15    4     -0.52      0.00
  -15   15    4     -1.29      0.00
  -14   15    4      0.37      0.00
  -13   15    4     -0.22      0.00
  -12   15    4      0.62      0.00
  -11   15    4     -0.33      0.00
  -10   15    4     -0.08      0.00
   -9   15    4      0.24      0.00
   -8   15    4     -0.94      0.00
   -7   15    4     -0.67      0.00
   -6   15    4      0.43      0.00
   -5   15    4      0.03      0.00
   -4   15    4     -0.21      0.00
   -3   15    4      0.24      0.00
   -2   15    4     -0.71      0.00
   -1   15    4      0.06      0.00
    0   15    4      0.32      0.00
    1   15    4     -0.02      0.00
    2   15    4      0.88      0.00
    3   15    4     -0.22      0.00
    4   15    4      0.03      0.00
    5   15    4     -0.71      0.00
    6   15    4     -0.40      0.00
    7   15    4      0.45      0.00
    8   15    4      0.39      0.00
    9   15    4      0.52      0.00
   10   15    4     -0.79      0.00
   11   15    4      1.25      0.00
   12   15    4     -0.31      0.00
   13   15    4      0.66      0.00
   14   15    4      0.79      0.00
   15   15    4      0.71      0.00
   16   15    4     -0.57      0.00
  -15   16    4     -0.74      0.00
  -14   16    4      0.09      0.00
  -13   16    4      0.45      0.00
  -12   16    4      0.42      0.00
  -11   16    4     -0.49      0.00
  -10   16    4     -0.09      0.00
   -9   16    4      0.46      0.00
   -8   16    4      0.70      0.00
   -7   16    4      0.71      0.00
   -6   16    4     -0.65      0.00
   -5   16    4      1.33      0.00
   -4   16    4     -0.65      0.00
   -3   16    4     -0.22      0.00
   -2   16    4      0.86      0.00
   -1   16    4     -0.42      0.00
    0   16    4      0.27      0.00
    1   16    4     -0.16      0.00
    2   16    4     -0.53      0.00
    3   16    4     -0.41      0.00
    4   16    4     -1.42      0.00
    5   16    4      0.60      0.00
    6   16    4     -0.14      0.00
    7   16    4      0.41      0.00
    8   16    4      0.08      0.00
    9   16    4      0.24      0.00
   10   16    4     -0.18      0.00
   11   16    4     -0.50      0.00
   12   16    4      0.23      0.00
   13   16    4      0.93      0.00
   14   16    4     -0.78      0.00
   15   16    4      0.08      0.00
  -14   17    4      0.14      0.00
  -13   17    4     -0.07      0.00
  -12   17    4     -0.42      0.00
  -11   17    4      0.09      0.00
  -10   17    4     -0.25      0.00
   -9   17    4      0.18      0.00
   -8   17    4     -0.34      0.00
   -7   17    4      0.46      0.00
   -6   17    4      0.20      0.00
   -5   17    4     -0.95      0.00
   -4   17    4     -0.07      0.00
   -3   17    4     -0.15      0.00
   -2   17    4      0.07      0.00
   -1   17    4      0.22      0.00
    0   17    4     -1.00      0.00
    1   17    4     -0.62      0.00
    2   17    4     -0.14      0.00
    3   17    4     -0.43      0.00
    4   17    4     -0.10      0.00
    5   17    4      0.03      0.00
    6   17    4      0.96      0.00
    7   17    4      0.39      0.00
    8   17    4     -0.80      0.00
    9   17    4     -0.06      0.00
   10   17    4     -0.14      0.00
   11   17    4      1.34      0.00
   12   17    4     -0.51      0.00
   13   17    4      0.54      0.00
   14   17    4     -0.19      0.00
  -14   18    4     -1.04      0.00
  -13   18    4     -0.33      0.00
  -12   18    4     -0.10      0.00
  -11   18    4      0.31      0.00
  -10   18    4      0.06      0.00
   -9   18    4      0.21      0.00
   -8   18    4      0.99      0.00
   -7   18    4     -1.00      0.00
   -6   18    4      0.14      0.00
   -5   18    4      0.19      0.00
   -4   18    4     -0.20      0.00
   -3   18    4      0.56      0.00
   -2   18    4     -0.16      0.00
   -1   18    4     -1.02      0.00
    0   18    4     -0.44      0.00
    1   18    4     -0.29      0.00
    2   18    4      0.36      0.00
    3   18    4      0.44      0.00
    4   18    4      0.99      0.00
    5   18    4      0.02      0.00
    6   18    4      0.70      0.00
    7   18    4      0.01      0.00
    8   18    4      0.33      0.00
    9   18    4     -0.29      0.00
   10   18    4      0.68      0.00
   11   18    4      0.61      0.00
   12   18    4      0.01      0.00
   13   18    4     -1.17      0.00
  -13   19    4      0.53      0.00
  -12   19    4      0.48      0.00
  -11   19    4      0.09      0.00
  -10   19    4      0.24      0.00
   -9   19    4     -0.80      0.00
   -8   19    4      0.38      0.00
   -7   19    4      0.55      0.00
   -6   19    4     -1.09      0.00
   -5   19    4     -0.27      0.00
   -4   19    4     -0.62      0.00
   -3   19    4      0.30      0.00
   -2   19    4     -0.68      0.00
   -1   19    4      0.54      0.00
    0   19    4      0.07      0.00
    1   19    4      1.10      0.00
    2   19    4     -0.40      0.00
    3   19    4     -0.53      0.00
    4   19    4     -0.16      0.00
    5   19    4      0.10      0.00
    6   19    4     -0.36      0.00
    7   19    4     -0.24      0.00
    8   19    4      0.26      0.00
    9   19    4      0.80      0.00
   10   19    4      0.44      0.00
   11   19    4     -0.84      0.00
  -10   20    4     -0.36      0.00
   -9   20    4     -0.23      0.00
   -8   20    4     -0.61      0.00
   -7   20    4     -0.16      0.00
   -6   20    4      0.42      0.00
   -5   20    4     -1.07      0.00
   -4   20    4     -0.23      0.00
   -3   20    4     -0.44      0.00
   -2   20    4      0.37      0.00
   -1   20    4     -0.09      0.00
    0   20    4      0.83      0.00
    1   20    4     -0.05      0.00
    2   20    4     -0.92      0.00
    3   20    4      0.72      0.00
    4   20    4      0.34      0.00
    5   20    4      0.16      0.00
    6   20    4      0.44      0.00
    7   20    4      0.44      0.00
    8   20    4      0.31      0.00
    9   20    4     -0.64      0.00
   10   20    4      0.67      0.00
   -8   21    4      0.34      0.00
   -7   21    4     -0.83      0.00
   -6   21    4     -0.30      0.00
   -5   21    4     -0.02      0.00
   -4   21    4      0.29      0.00
   -3   21    4      0.00      0.00
   -2   21    4      0.51      0.00
   -1   21    4      1.17      0.00
    0   21    4     -0.18      0.00
    1   21    4     -0.43      0.00
    2   21    4     -0.71      0.00
    3   21    4     -0.30      0.00
    4   21    4      0.92      0.00
    5   21    4      0.48      0.00
    6   21    4      0.61      0.00
    7   21    4     -0.83      0.00
   -7   22    4      0.50      0.00
   -6   22    4      0.12      0.00
   -5   22    4      0.17      0.00
   -4   22    4      0.13      0.00
   -3   22    4     -0.24      0.00
   -2   22    4      0.44      0.00
  -21    0    5      0.01      0.00
  -19    0    5      0.91      0.00
  -17    0    5      0.90      0.00
  -15    0    5      1.20      0.00
  -13    0    5     -0.86      0.00
  -11    0    5      1.16      0.00
   -9    0    5      0.33      0.00
   -7    0    5     -0.31      0.00
   -5    0    5     -1.29      0.00
   -3    0    5     -4.30      0.00
   -1    0    5     -4.86      0.00
    1    0    5      3.23      0.00
    3    0    5      0.36      0.00
    5    0    5     -1.33      0.00
    7    0    5      0.15      0.00
    9    0    5     -0.65      0.00
   11    0    5      0.09      0.00
   13    0    5     -0.82      0.00
   15    0    5     -0.16      0.00
   17    0    5      0.73      0.00
   19    0    5     -0.42      0.00
   21    0    5      0.14      0.00
  -22    1    5      1.45      0.00
  -21    1    5     -0.73      0.00
  -20    1    5      0.44      0.00
  -19    1    5     -0.34      0.00
  -18    1    5     -0.26      0.00
  -17    1    5      0.34      0.00
  -16    1    5      0.00      0.00
  -15    1    5      0.56      0.00
  -14    1    5      0.42      0.00
  -13    1    5      1.13      0.00
  -12    1    5      0.60      0.00
  -11    1    5      0.31      0.00
  -10    1    5      0.17      0.00
   -9    1    5     -0.02      0.00
   -8    1    5      0.22      0.00
   -7    1    5     -0.81      0.00
   -6    1    5     -1.83      0.00
   -5    1    5     -0.27      0.00
   -4    1    5     -1.03      0.00
   -3    1    5      1.62      0.00
   -2    1    5     -2.66      0.00
   -1    1    5      1.69      0.00
    0    1    5      3.77      0.00
    1    1    5      2.79      0.00
    2    1    5      1.58      0.00
    3    1    5     -0.20      0.00
    4    1    5     -0.67      0.00
    5    1    5     -0.44      0.00
    6    1    5      0.08      0.00
    7    1    5     -0.75      0.00
    8    1    5      0.40      0.00
    9    1    5     -0.99      0.00
   10    1    5     -0.49      0.00
   11    1    5     -0.03      0.00
   12    1    5     -0.33      0.00
   13    1    5     -0.06      0.00
   14    1    5     -0.17      0.00
   15    1    5      0.03      0.00
   16    1    5      0.94      0.00
   17    1    5     -0.23      0.00
   18    1    5     -0.26      0.00
   19    1    5     -0.62      0.00
   20    1    5     -1.05      0.00
   21    1    5     -0.11      0.00
  -22    2    5      0.29      0.00
  -21    2    5      0.67      0.00
  -20    2    5      0.05      0.00
  -19    2    5      0.45      0.00
  -18    2    5     -0.10      0.00
  -17    2    5      0.83      0.00
  -16    2    5     -0.48      0.00
  -15    2    5      0.46      0.00
  -14    2    5     -0.15      0.00
  -13    2    5     -0.25      0.00
  -12    2    5     -0.02      0.00
  -11    2    5      0.17      0.00
  -10    2    5      0.10      0.00
   -9    2    5     -0.59      0.00
   -8    2    5     -0.72      0.00
   -7    2    5      0.19      0.00
   -6    2    5     -1.45      0.00
   -5    2    5     -0.28      0.00
   -4    2    5     -0.89      0.00
   -3    2    5     -1.20      0.00
   -2    2    5     -1.35      0.00
   -1    2    5      0.35      0.00
    0    2    5      4.56      0.00
    1    2    5      3.31      0.00
    2    2    5     -0.01      0.00
    3    2    5      0.24      0.00
    4    2    5     -0.43      0.00
    5    2    5     -0.18      0.00
    6    2    5     -0.24      0.00
    7    2    5      0.14      0.00
    8    2    5     -0.12      0.00
    9    2    5      0.36      0.00
   10    2    5     -0.15      0.00
   11    2    5      0.46      0.00
   12    2    5     -0.98      0.00
   13    2    5     -0.06      0.00
   14    2    5      0.68      0.00
   15    2    5      0.48      0.00
   16    2    5      0.28      0.00
   17    2    5     -0.35      0.00
   18    2    5     -0.73      0.00
   19    2    5     -0.36      0.00
   20    2    5      0.25      0.00
   21    2    5      0.53      0.00
  -22    3    5     -0.20      0.00
  -21    3    5     -0.90      0.00
  -20    3    5      0.11      0.00
  -19    3    5     -0.74      0.00
  -18    3    5      0.08      0.00
  -17    3    5      0.01      0.00
  -16    3    5      0.62      0.00
  -15    3    5      0.26      0.00
  -14    3    5      0.14      0.00
  -13    3    5      0.20      0.00
  -12    3    5     -0.43      0.00
  -11    3    5     -0.19      0.00
  -10    3    5     -0.07      0.00
   -9    3    5     -0.23      0.00
   -8    3    5     -0.57      0.00
   -7    3    5     -0.90      0.00
   -6    3    5      1.20      0.00
   -5    3    5     -0.69      0.00
   -4    3    5      0.92      0.00
   -3    3    5     -0.24      0.00
   -2    3    5      0.83      0.00
   -1    3    5      2.94      0.00
    0    3    5      2.59      0.00
    1    3    5     -1.20      0.00
    2    3    5     -0.96      0.00
    3    3    5      0.36      0.00
    4    3    5     -1.55      0.00
    5    3    5      0.13      0.00
    6    3    5      0.11      0.00
    7    3    5     -0.58      0.00
    8    3    5      0.52      0.00
    9    3    5      0.17      0.00
   10    3    5     -0.11      0.00
   11    3    5     -0.31      0.00
   12    3    5      0.26      0.00
   13    3    5     -0.35      0.00
   14    3    5      0.00      0.00
   15    3    5      0.50      0.00
   16    3    5     -0.21      0.00
   17    3    5     -0.63      0.00
   18    3    5     -0.19      0.00
   19    3    5      0.31      0.00
   20    3    5      0.66      0.00
  -22    4    5     -0.12      0.00
  -21    4    5      0.35      0.00
  -20    4    5     -0.29      0.00
  -19    4    5      0.04      0.00
  -18    4    5     -0.66      0.00
  -17    4    5     -0.34      0.00
  -16    4    5     -0.51      0.00
  -15    4    5      0.23      0.00
  -14    4    5     -0.06      0.00
  -13    4    5     -0.34      0.00
  -12    4    5     -0.02      0.00
  -11    4    5     -0.35      0.00
  -10    4    5     -0.09      0.00
   -9    4    5     -0.38      0.00
   -8    4    5     -0.73      0.00
   -7    4    5     -0.47      0.00
   -6    4    5     -0.21      0.00
   -5    4    5      1.56      0.00
   -4    4    5     -0.90      0.00
   -3    4    5      1.01      0.00
   -2    4    5      0.61      0.00
   -1    4    5      2.00      0.00
    0    4    5     -0.13      0.00
    1    4    5     -0.35      0.00
    2    4    5     -0.78      0.00
    3    4    5     -0.14      0.00
    4    4    5      0.00      0.00
    5    4    5     -0.46      0.00
    6    4    5     -0.24      0.00
    7    4    5      0.05      0.00
    8    4    5      0.77      0.00
    9    4    5      0.24      0.00
   10    4    5      0.00      0.00
   11    4    5      0.04      0.00
   12    4    5      0.16      0.00
   13    4    5      0.31      0.00
   14    4    5     -0.01      0.00
   15    4    5      0.47      0.00
   16    4    5      0.68      0.00
   17    4    5     -0.45      0.00
   18    4    5      0.38      0.00
   19    4    5      0.18      0.00
   20    4    5      0.54      0.00
  -21    5    5      0.45      0.00
  -20    5    5     -0.13      0.00
  -19    5    5     -0.48      0.00
  -18    5    5     -0.10      0.00
  -17    5    5      0.35      0.00
  -16    5    5      0.18      0.00
  -15    5    5      0.54      0.00
  -14    5    5      0.17      0.00
  -13    5    5     -0.38      0.00
  -12    5    5      0.03      0.00
  -11    5    5     -0.48      0.00
  -10    5    5      0.51      0.00
   -9    5    5      0.15      0.00
   -8    5    5      0.17      0.00
   -7    5    5      0.40      0.00
   -6    5    5      0.12      0.00
   -5    5    5      1.45      0.00
   -4    5    5     -0.14      0.00
   -3    5    5      0.61      0.00
   -2    5    5     -0.02      0.00
   -1    5    5     -0.07      0.00
    0    5    5     -0.23      0.00
    1    5    5     -0.49      0.00
    2    5    5      0.32      0.00
    3    5    5     -0.11      0.00
    4    5    5     -0.23      0.00
    5    5    5      1.07      0.00
    6    5    5     -0.16      0.00
    7    5    5      0.63      0.00
    8    5    5      0.11      0.00
    9    5    5      0.44      0.00
   10    5    5      0.18      0.00
   11    5    5     -0.13      0.00
   12    5    5     -0.84      0.00
   13    5    5     -0.19      0.00
   14    5    5      0.69      0.00
   15    5    5      0.44      0.00
   16    5    5     -0.08      0.00
   17    5    5      0.74      0.00
   18    5    5     -0.39      0.00
   19    5    5     -0.46      0.00
   20    5    5      0.72      0.00
  -21    6    5     -0.24      0.00
  -20    6    5      0.48      0.00
  -19    6    5     -0.54      0.00
  -18    6    5      0.34      0.00
  -17    6    5      0.19      0.00
  -16    6    5      0.56      0.00
  -15    6    5      0.43      0.00
  -14    6    5      0.58      0.00
  -13    6    5      0.62      0.00
  -12    6    5     -0.28      0.00
  -11    6    5      0.54      0.00
  -10    6    5      0.14      0.00
   -9    6    5      0.23      0.00
   -8    6    5     -0.65      0.00
   -7    6    5      0.57      0.00
   -6    6    5     -0.02      0.00
   -5    6    5      0.31      0.00
   -4    6    5      0.19      0.00
   -3    6    5     -0.48      0.00
   -2    6    5     -0.34      0.00
   -1    6    5     -0.21      0.00
    0    6    5     -0.81      0.00
    1    6    5     -0.56      0.00
    2    6    5      1.16      0.00
    3    6    5      0.84      0.00
    4    6    5      0.56      0.00
    5    6    5     -0.35      0.00
    6    6    5      0.26      0.00
    7    6    5      0.23      0.00
    8    6    5      0.38      0.00
    9    6    5     -0.86      0.00
   10    6    5     -0.54      0.00
   11    6    5      0.40      0.00
   12    6    5     -0.60      0.00
   13    6    5      0.06      0.00
   14    6    5     -0.43      0.00
   15    6    5      0.71      0.00
   16    6    5      0.00      0.00
   17    6    5     -0.76      0.00
   18    6    5      0.41      0.00
   19    6    5     -0.66      0.00
   20    6    5      0.66      0.00
  -21    7    5     -0.30      0.00
  -20    7    5      0.50      0.00
  -19    7    5     -0.01      0.00
  -18    7    5      0.30      0.00
  -17    7    5     -0.55      0.00
  -16    7    5     -0.32      0.00
  -15    7    5      0.87      0.00
  -14    7    5     -0.28      0.00
  -13    7    5     -0.82      0.00
  -12    7    5      0.20      0.00
  -11    7    5     -0.17      0.00
  -10    7    5      0.06      0.00
   -9    7    5     -0.12      0.00
   -8    7    5      0.19      0.00
   -7    7    5     -0.58      0.00
   -6    7    5     -0.43      0.00
   -5    7    5      0.60      0.00
   -4    7    5     -0.47      0.00
   -3    7    5      0.42      0.00
   -2    7    5     -0.62      0.00
   -1    7    5     -0.44      0.00
    0    7    5      0.63      0.00
    1    7    5      0.62      0.00
    2    7    5      0.51      0.00
    3    7    5      0.11      0.00
    4    7    5     -0.15      0.00
    5    7    5      0.14      0.00
    6    7    5      0.43      0.00
    7    7    5     -0.33      0.00
    8    7    5     -0.28      0.00
    9    7    5      0.70      0.00
   10    7    5      0.06      0.00
   11    7    5     -0.21      0.00
   12    7    5     -0.67      0.00
   13    7    5     -0.34      0.00
   14    7    5      0.65      0.00
   15    7    5      0.16      0.00
   16    7    5      0.22      0.00
   17    7    5     -0.70      0.00
   18    7    5     -0.36      0.00
   19    7    5     -0.19      0.00
   20    7    5     -0.64      0.00
  -21    8    5     -0.18      0.00
  -20    8    5     -0.25      0.00
  -19    8    5     -0.53      0.00
  -18    8    5     -0.40      0.00
  -17    8    5     -0.23      0.00
  -16    8    5     -0.19      0.00
  -15    8    5     -0.09      0.00
  -14    8    5     -0.16      0.00
  -13    8    5      0.62      0.00
  -12    8    5     -0.57      0.00
  -11    8    5      0.93      0.00
  -10    8    5     -0.36      0.00
   -9    8    5      0.47      0.00
   -8    8    5     -0.90      0.00
   -7    8    5      0.50      0.00
   -6    8    5     -0.45      0.00
   -5    8    5      1.24      0.00
   -4    8    5      0.00      0.00
   -3    8    5     -0.84      0.00
   -2    8    5      0.12      0.00
   -1    8    5     -0.75      0.00
    0    8    5      0.35      0.00
    1    8    5      0.12      0.00
    2    8    5      0.61      0.00
    3    8    5     -0.29      0.00
    4    8    5     -0.10      0.00
    5    8    5     -0.35      0.00
    6    8    5     -0.34      0.00
    7    8    5     -0.13      0.00
    8    8    5      0.19      0.00
    9    8    5     -0.50      0.00
   10    8    5      0.42      0.00
   11    8    5     -0.22      0.00
   12    8    5     -0.15      0.00
   13    8    5     -0.43      0.00
   14    8    5     -0.05      0.00
   15    8    5     -0.06      0.00
   16    8    5     -0.02      0.00
   17    8    5     -0.34      0.00
   18    8    5     -0.37      0.00
   19    8    5      0.52      0.00
  -20    9    5     -0.32      0.00
  -19    9    5     -0.14      0.00
  -18    9    5     -0.16      0.00
  -17    9    5      0.04      0.00
  -16    9    5      0.23      0.00
  -15    9    5     -0.48      0.00
  -14    9    5     -0.26      0.00
  -13    9    5      0.14      0.00
  -12    9    5      0.41      0.00
  -11    9    5     -0.87      0.00
  -10    9    5     -0.31      0.00
   -9    9    5      0.22      0.00
   -8    9    5     -0.49      0.00
   -7    9    5      0.00      0.00
   -6    9    5      0.02      0.00
   -5    9    5      0.10      0.00
   -4    9    5      0.39      0.00
   -3    9    5     -0.54      0.00
   -2    9    5      0.13      0.00
   -1    9    5      0.22      0.00
    0    9    5     -0.24      0.00
    1    9    5      0.40      0.00
    2    9    5     -0.08      0.00
    3    9    5      0.33      0.00
    4    9    5     -0.38      0.00
    5    9    5      0.31      0.00
    6    9    5      0.15      0.00
    7    9    5     -0.43      0.00
    8    9    5      0.32      0.00
    9    9    5     -0.54      0.00
   10    9    5      0.46      0.00
   11    9    5     -0.91      0.00
   12    9    5     -0.20      0.00
   13    9    5      0.17      0.00
   14    9    5     -0.03      0.00
   15    9    5      0.03      0.00
   16    9    5      0.07      0.00
   17    9    5     -0.16      0.00
   18    9    5     -0.02      0.00
   19    9    5      0.29      0.00
  -20   10    5     -0.07      0.00
  -19   10    5     -0.33      0.00
  -18   10    5      0.48      0.00
  -17   10    5      0.03      0.00
  -16   10    5     -0.35      0.00
  -15   10    5      0.13      0.00
  -14   10    5     -0.26      0.00
  -13   10    5      0.79      0.00
  -12   10    5     -0.06      0.00
  -11   10    5     -0.16      0.00
  -10   10    5      0.38      0.00
   -9   10    5      0.25      0.00
   -8   10    5     -0.35      0.00
   -7   10    5      0.37      0.00
   -6   10    5      0.53      0.00
   -5   10    5     -0.12      0.00
   -4   10    5     -0.33      0.00
   -3   10    5      0.85      0.00
   -2   10    5      0.28      0.00
   -1   10    5     -0.20      0.00
    0   10    5      0.15      0.00
    1   10    5     -0.27      0.00
    2   10    5      0.45      0.00
    3   10    5     -0.48      0.00
    4   10    5      0.21      0.00
    5   10    5      0.41      0.00
    6   10    5     -0.09      0.00
    7   10    5     -0.57      0.00
    8   10    5      0.70      0.00
    9   10    5      0.16      0.00
   10   10    5      0.30      0.00
   11   10    5      0.47      0.00
   12   10    5     -0.17      0.00
   13   10    5     -0.08      0.00
   14   10    5     -0.03      0.00
   15   10    5      0.22      0.00
   16   10    5      0.41      0.00
   17   10    5      0.56      0.00
   18   10    5      0.21      0.00
   19   10    5     -0.06      0.00
  -19   11    5      0.16      0.00
  -18   11    5     -0.38      0.00
  -17   11    5      0.12      0.00
  -16   11    5     -0.84      0.00
  -15   11    5      0.48      0.00
  -14   11    5      0.14      0.00
  -13   11    5      0.53      0.00
  -12   11    5      0.08      0.00
  -11   11    5      0.54      0.00
  -10   11    5     -0.13      0.00
   -9   11    5      0.22      0.00
   -8   11    5     -0.29      0.00
   -7   11    5     -0.02      0.00
   -6   11    5      0.26      0.00
   -5   11    5      0.33      0.00
   -4   11    5      0.39      0.00
   -3   11    5      0.42      0.00
   -2   11    5      0.68      0.00
   -1   11    5      0.13      0.00
    0   11    5     -0.60      0.00
    1   11    5     -0.68      0.00
    2   11    5     -0.07      0.00
    3   11    5      0.74      0.00
    4   11    5      0.18      0.00
    5   11    5      0.18      0.00
    6   11    5     -0.29      0.00
    7   11    5     -0.06      0.00
    8   11    5      0.55      0.00
    9   11    5      0.42      0.00
   10   11    5      0.75      0.00
   11   11    5     -1.07      0.00
   12   11    5     -0.42      0.00
   13   11    5     -0.24      0.00
   14   11    5     -0.43      0.00
   15   11    5     -0.24      0.00
   16   11    5      0.10      0.00
   17   11    5      0.04      0.00
   18   11    5     -0.49      0.00
  -19   12    5      0.59      0.00
  -18   12    5      0.26      0.00
  -17   12    5     -0.76      0.00
  -16   12    5     -0.20      0.00
  -15   12    5      0.66      0.00
  -14   12    5      0.37      0.00
  -13   12    5      0.01      0.00
  -12   12    5     -0.13      0.00
  -11   12    5     -0.36      0.00
  -10   12    5      0.09      0.00
   -9   12    5     -0.72      0.00
   -8   12    5     -0.11      0.00
   -7   12    5     -0.27      0.00
   -6   12    5      0.58      0.00
   -5   12    5      0.01      0.00
   -4   12    5      0.22      0.00
   -3   12    5      0.20      0.00
   -2   12    5     -0.46      0.00
   -1   12    5     -0.77      0.00
    0   12    5     -0.08      0.00
    1   12    5     -0.12      0.00
    2   12    5      0.09      0.00
    3   12    5     -0.17      0.00
    4   12    5      0.72      0.00
    5   12    5      0.17      0.00
    6   12    5     -0.19      0.00
    7   12    5      0.83      0.00
    8   12    5      0.54      0.00
    9   12    5      1.80      0.00
   10   12    5      0.10      0.00
   11   12    5      0.35      0.00
   12   12    5     -0.23      0.00
   13   12    5      0.25      0.00
   14   12    5      0.57      0.00
   15   12    5      1.13      0.00
   16   12    5     -1.07      0.00
   17   12    5      0.39      0.00
   18   12    5     -0.99      0.00
  -18   13    5     -0.20      0.00
  -17   13    5     -0.27      0.00
  -16   13    5     -0.28      0.00
  -15   13    5      0.14      0.00
  -14   13    5     -0.04      0.00
  -13   13    5     -0.01      0.00
  -12   13    5     -0.73      0.00
  -11   13    5      0.41      0.00
  -10   13    5     -0.03      0.00
   -9   13    5     -0.42      0.00
   -8   13    5     -0.01      0.00
   -7   13    5      0.22      0.00
   -6   13    5      0.14      0.00
   -5   13    5      0.12      0.00
   -4   13    5     -0.19      0.00
   -3   13    5     -0.30      0.00
   -2   13    5     -0.01      0.00
   -1   13    5     -0.08      0.00
    0   13    5     -0.19      0.00
    1   13    5     -0.10      0.00
    2   13    5     -0.12      0.00
    3   13    5     -0.01      0.00
    4   13    5     -0.43      0.00
    5   13    5      0.46      0.00
    6   13    5     -0.30      0.00
    7   13    5      0.76      0.00
    8   13    5      0.21      0.00
    9   13    5     -0.39      0.00
   10   13    5     -0.12      0.00
   11   13    5     -0.70      0.00
   12   13    5     -0.23      0.00
   13   13    5      0.39      0.00
   14   13    5     -0.76      0.00
   15   13    5     -0.03      0.00
   16   13    5     -0.11      0.00
   17   13    5     -0.43      0.00
  -17   14    5     -0.50      0.00
  -16   14    5      0.06      0.00
  -15   14    5     -0.90      0.00
  -14   14    5     -0.14      0.00
  -13   14    5      0.75      0.00
  -12   14    5      0.15      0.00
  -11   14    5     -0.26      0.00
  -10   14    5      0.14      0.00
   -9   14    5     -0.79      0.00
   -8   14    5     -0.58      0.00
   -7   14    5     -0.11      0.00
   -6   14    5      0.79      0.00
   -5   14    5     -0.39      0.00
   -4   14    5      0.13      0.00
   -3   14    5     -0.51      0.00
   -2   14    5     -0.33      0.00
   -1   14    5      0.12      0.00
    0   14    5     -0.01      0.00
    1   14    5      0.53      0.00
    2   14    5     -0.21      0.00
    3   14    5     -0.34      0.00
    4   14    5      0.30      0.00
    5   14    5     -0.01      0.00
    6   14    5      0.92      0.00
    7   14    5      0.34      0.00
    8   14    5      0.08      0.00
    9   14    5      0.46      0.00
   10   14    5     -0.65      0.00
   11   14    5     -0.11      0.00
   12   14    5      1.04      0.00
   13   14    5     -1.13      0.00
   14   14    5      0.08      0.00
   15   14    5     -1.56      0.00
   16   14    5     -0.11      0.00
  -16   15    5     -1.29      0.00
  -15   15    5      0.63      0.00
  -14   15    5      0.43      0.00
  -13   15    5      0.27      0.00
  -12   15    5      0.56      0.00
  -11   15    5      0.21      0.00
  -10   15    5      0.13      0.00
   -9   15    5     -0.34      0.00
   -8   15    5      0.80      0.00
   -7   15    5      0.44      0.00
   -6   15    5      0.52      0.00
   -5   15    5      0.01      0.00
   -4   15    5     -0.11      0.00
   -3   15    5     -0.45      0.00
   -2   15    5     -0.01      0.00
   -1   15    5      0.15      0.00
    0   15    5     -0.05      0.00
    1   15    5     -0.32      0.00
    2   15    5      0.24      0.00
    3   15    5     -0.60      0.00
    4   15    5      0.31      0.00
    5   15    5      0.39      0.00
    6   15    5      0.50      0.00
    7   15    5      0.21      0.00
    8   15    5      0.01      0.00
    9   15    5     -1.10      0.00
   10   15    5      0.33      0.00
   11   15    5      0.12      0.00
   12   15    5      0.05      0.00
   13   15    5     -0.54      0.00
   14   15    5     -0.44      0.00
   15   15    5      0.06      0.00
   16   15    5     -0.51      0.00
  -15   16    5     -1.16      0.00
  -14   16    5      0.71      0.00
  -13   16    5      0.65      0.00
  -12   16    5      0.32      0.00
  -11   16    5     -1.07      0.00
  -10   16    5      0.02      0.00
   -9   16    5     -0.02      0.00
   -8   16    5     -0.43      0.00
   -7   16    5      0.79      0.00
   -6   16    5     -0.44      0.00
   -5   16    5      0.47      0.00
   -4   16    5     -0.97      0.00
   -3   16    5     -0.10      0.00
   -2   16    5     -0.07      0.00
   -1   16    5     -0.32      0.00
    0   16    5      0.21      0.00
    1   16    5      0.33      0.00
    2   16    5     -0.21      0.00
    3   16    5      0.27      0.00
    4   16    5      0.03      0.00
    5   16    5      1.02      0.00
    6   16    5      0.00      0.00
    7   16    5     -0.15      0.00
    8   16    5     -0.73      0.00
    9   16    5      0.45      0.00
   10   16    5     -0.34      0.00
   11   16    5     -0.11      0.00
   12   16    5      0.36      0.00
   13   16    5     -0.62      0.00
   14   16    5     -0.57      0.00
   15   16    5     -0.30      0.00
  -14   17    5     -0.06      0.00
  -13   17    5     -0.10      0.00
  -12   17    5      0.99      0.00
  -11   17    5     -0.31      0.00
  -10   17    5     -1.16      0.00
   -9   17    5      0.68      0.00
   -8   17    5     -0.09      0.00
   -7   17    5      0.21      0.00
   -6   17    5     -0.11      0.00
   -5   17    5     -0.19      0.00
   -4   17    5      0.33      0.00
   -3   17    5     -1.36      0.00
   -2   17    5      0.00      0.00
   -1   17    5     -0.33      0.00
    0   17    5      0.31      0.00
    1   17    5      0.97      0.00
    2   17    5      0.77      0.00
    3   17    5      0.40      0.00
    4   17    5      0.09      0.00
    5   17    5      0.30      0.00
    6   17    5      0.42      0.00
    7   17    5      0.27      0.00
    8   17    5     -0.19      0.00
    9   17    5      0.08      0.00
   10   17    5      0.48      0.00
   11   17    5      0.54      0.00
   12   17    5     -1.51      0.00
   13   17    5      0.40      0.00
   14   17    5      0.11      0.00
  -14   18    5      0.95      0.00
  -13   18    5      1.03      0.00
  -12   18    5     -0.31      0.00
  -11   18    5     -0.54      0.00
  -10   18    5      0.42      0.00
   -9   18    5     -0.28      0.00
   -8   18    5      0.88      0.00
   -7   18    5     -0.06      0.00
   -6   18    5     -0.04      0.00
   -5   18    5     -0.13      0.00
   -4   18    5     -0.54      0.00
   -3   18    5      0.09      0.00
   -2   18    5     -0.11      0.00
   -1   18    5      1.21      0.00
    0   18    5      1.21      0.00
    1   18    5     -0.53      0.00
    2   18    5     -0.11      0.00
    3   18    5     -0.62      0.00
    4   18    5     -0.20      0.00
    5   18    5     -0.25      0.00
    6   18    5      0.32      0.00
    7   18    5      0.44      0.00
    8   18    5     -0.08      0.00
    9   18    5      0.08      0.00
   10   18    5     -1.26      0.00
   11   18    5      0.24      0.00
   12   18    5     -0.29      0.00
  -13   19    5      0.56      0.00
  -12   19    5      0.27      0.00
  -11   19    5     -0.11      0.00
  -10   19    5      0.02      0.00
   -9   19    5      0.56      0.00
   -8   19    5      0.26      0.00
   -7   19    5      0.57      0.00
   -6   19    5     -0.96      0.00
   -5   19    5      0.42      0.00
   -4   19    5     -0.93      0.00
   -3   19    5      0.05      0.00
   -2   19    5      0.52      0.00
   -1   19    5     -0.02      0.00
    0   19    5      0.09      0.00
    1   19    5     -0.10      0.00
    2   19    5     -0.24      0.00
    3   19    5      0.14      0.00
    4   19    5      0.68      0.00
    5   19    5     -0.21      0.00
    6   19    5      0.67      0.00
    7   19    5      0.34      0.00
    8   19    5     -0.62      0.00
    9   19    5     -0.06      0.00
   10   19    5     -0.19      0.00
   11   19    5     -0.36      0.00
  -10   20    5      0.16      0.00
   -9   20    5     -0.16      0.00
   -8   20    5      0.02      0.00
   -7   20    5      0.12      0.00
   -6   20    5      0.56      0.00
   -5   20    5     -0.40      0.00
   -4   20    5      0.15      0.00
   -3   20    5      0.31      0.00
   -2   20    5      0.35      0.00
   -1   20    5      0.61      0.00
    0   20    5     -1.17      0.00
    1   20    5     -0.19      0.00
    2   20    5      0.08      0.00
    3   20    5      0.38      0.00
    4   20    5      0.30      0.00
    5   20    5      0.81      0.00
    6   20    5     -0.18      0.00
    7   20    5     -0.09      0.00
    8   20    5     -0.18      0.00
    9   20    5     -0.43      0.00
   10   20    5      1.01      0.00
   -8   21    5      0.36      0.00
   -7   21    5     -0.26      0.00
   -6   21    5      0.27      0.00
   -5   21    5     -0.13      0.00
   -4   21    5     -0.86      0.00
   -3   21    5     -0.38      0.00
   -2   21    5      0.65      0.00
   -1   21    5      0.16      0.00
    0   21    5      0.53      0.00
    1   21    5      0.46      0.00
    2   21    5     -0.14      0.00
    3   21    5     -0.22      0.00
    4   21    5     -0.03      0.00
    5   21    5     -0.67      0.00
    6   21    5     -0.07      0.00
    7   21    5     -0.91      0.00
   -7   22    5      0.31      0.00
   -6   22    5     -0.24      0.00
   -5   22    5     -0.81      0.00
   -4   22    5     -0.10      0.00
   -3   22    5      0.12      0.00
  -22    0    6     -0.60      0.00
  -20    0    6     -0.58      0.00
  -18    0    6     -0.38      0.00
  -16    0    6      0.65      0.00
  -14    0    6     -0.01      0.00
  -12    0    6     -0.10      0.00
  -10    0    6     -0.94      0.00
   -8    0    6      0.90      0.00
   -6    0    6      0.71      0.00
   -4    0    6      4.47      0.00
   -2    0    6      3.92      0.00
    0    0    6     -0.37      0.00
    2    0    6     -2.50      0.00
    4    0    6     -0.40      0.00
    6    0    6      0.53      0.00
    8    0    6     -1.17      0.00
   10    0    6      0.01      0.00
   12    0    6      0.05      0.00
   14    0    6      0.43      0.00
   16    0    6     -0.07      0.00
   18    0    6     -1.35      0.00
   20    0    6      0.51      0.00
  -22    1    6      0.71      0.00
  -21    1    6      0.19      0.00
  -20    1    6     -0.05      0.00
  -19    1    6      0.41      0.00
  -18    1    6     -0.33      0.00
  -17    1    6      0.15      0.00
  -16    1    6     -0.81      0.00
  -15    1    6     -0.84      0.00
  -14    1    6     -0.20      0.00
  -13    1    6     -1.32      0.00
  -12    1    6     -0.57      0.00
  -11    1    6     -0.33      0.00
  -10    1    6     -0.11      0.00
   -9    1    6     -0.36      0.00
   -8    1    6      0.42      0.00
   -7    1    6      0.46      0.00
   -6    1    6     -0.17      0.00
   -5    1    6      1.59      0.00
   -4    1    6     -0.89      0.00
   -3    1    6      1.19      0.00
   -2    1    6     -0.68      0.00
   -1    1    6      2.69      0.00
    0    1    6     -1.61      0.00
    1    1    6     -2.07      0.00
    2    1    6      0.76      0.00
    3    1    6      0.00      0.00
    4    1    6      0.91      0.00
    5    1    6     -0.75      0.00
    6    1    6      1.00      0.00
    7    1    6      1.08      0.00
    8    1    6      0.73      0.00
    9    1    6      0.06      0.00
   10    1    6      0.34      0.00
   11    1    6     -0.85      0.00
   12    1    6      0.68      0.00
   13    1    6      0.49      0.00
   14    1    6      0.13      0.00
   15    1    6      0.07      0.00
   16    1    6      0.28      0.00
   17    1    6     -0.59      0.00
   18    1    6      0.59      0.00
   19    1    6      0.34      0.00
   20    1    6      0.24      0.00
  -22    2    6     -0.17      0.00
  -21    2    6     -0.09      0.00
  -20    2    6     -0.53      0.00
  -19    2    6     -0.01      0.00
  -18    2    6     -0.09      0.00
  -17    2    6      0.97      0.00
  -16    2    6      0.16      0.00
  -15    2    6     -0.03      0.00
  -14    2    6     -1.01      0.00
  -13    2    6     -0.46      0.00
  -12    2    6      0.06      0.00
  -11    2    6      0.02      0.00
  -10    2    6     -0.53      0.00
   -9    2    6      0.09      0.00
   -8    2    6      1.15      0.00
   -7    2    6      0.54      0.00
   -6    2    6     -0.17      0.00
   -5    2    6      0.25      0.00
   -4    2    6      0.74      0.00
   -3    2    6     -0.25      0.00
   -2    2    6      2.15      0.00
   -1    2    6     -2.26      0.00
    0    2    6     -1.04      0.00
    1    2    6     -1.33      0.00
    2    2    6     -0.10      0.00
    3    2    6      0.36      0.00
    4    2    6     -0.13      0.00
    5    2    6      0.43      0.00
    6    2    6      0.48      0.00
    7    2    6     -0.36      0.00
    8    2    6      0.19      0.00
    9    2    6      0.70      0.00
   10    2    6     -0.75      0.00
   11    2    6      0.56      0.00
   12    2    6     -0.48      0.00
   13    2    6      0.08      0.00
   14    2    6      0.72      0.00
   15    2    6     -0.45      0.00
   16    2    6     -0.13      0.00
   17    2    6      0.21      0.00
   18    2    6     -0.35      0.00
   19    2    6      1.42      0.00
   20    2    6      0.21      0.00
  -22    3    6      0.60      0.00
  -21    3    6     -0.28      0.00
  -20    3    6      0.55      0.00
  -19    3    6      0.05      0.00
  -18    3    6     -0.59      0.00
  -17    3    6      0.43      0.00
  -16    3    6      0.00      0.00
  -15    3    6     -0.82      0.00
  -14    3    6      0.22      0.00
  -13    3    6      0.09      0.00
  -12    3    6      0.23      0.00
  -11    3    6      0.20      0.00
  -10    3    6     -0.02      0.00
   -9    3    6      0.14      0.00
   -8    3    6     -0.09      0.00
   -7    3    6      0.26      0.00
   -6    3    6      1.05      0.00
   -5    3    6     -1.39      0.00
   -4    3    6     -0.08      0.00
   -3    3    6      0.41      0.00
   -2    3    6      1.12      0.00
   -1    3    6     -0.86      0.00
    0    3    6     -0.96      0.00
    1    3    6      1.31      0.00
    2    3    6      0.23      0.00
    3    3    6      0.64      0.00
    4    3    6     -0.33      0.00
    5    3    6     -0.43      0.00
    6    3    6      0.26      0.00
    7    3    6      0.24      0.00
    8    3    6     -0.01      0.00
    9    3    6     -0.45      0.00
   10    3    6     -0.31      0.00
   11    3    6      0.15      0.00
   12    3    6      0.77      0.00
   13    3    6     -0.16      0.00
   14    3    6     -0.10      0.00
   15    3    6      0.67      0.00
   16    3    6      0.04      0.00
   17    3    6     -0.22      0.00
   18    3    6      0.40      0.00
   19    3    6     -0.10      0.00
   20    3    6     -0.50      0.00
  -22    4    6      0.96      0.00
  -21    4    6      0.95      0.00
  -20    4    6     -0.40      0.00
  -19    4    6      0.47      0.00
  -18    4    6      0.80      0.00
  -17    4    6      0.42      0.00
  -16    4    6      0.10      0.00
  -15    4    6      0.30      0.00
  -14    4    6     -0.82      0.00
  -13    4    6     -0.44      0.00
  -12    4    6      0.33      0.00
  -11    4    6      0.13      0.00
  -10    4    6      0.42      0.00
   -9    4    6      0.34      0.00
   -8    4    6      0.85      0.00
   -7    4    6     -0.40      0.00
   -6    4    6      0.47      0.00
   -5    4    6     -0.12      0.00
   -4    4    6     -0.36      0.00
   -3    4    6      0.25      0.00
   -2    4    6      0.28      0.00
   -1    4    6      0.57      0.00
    0    4    6      0.74      0.00
    1    4    6      1.39      0.00
    2    4    6     -0.02      0.00
    3    4    6      0.34      0.00
    4    4    6      0.03      0.00
    5    4    6     -0.05      0.00
    6    4    6      0.44      0.00
    7    4    6     -0.46      0.00
    8    4    6      0.19      0.00
    9    4    6      0.10      0.00
   10    4    6     -0.49      0.00
   11    4    6     -0.32      0.00
   12    4    6     -0.12      0.00
   13    4    6      0.14      0.00
   14    4    6      0.51      0.00
   15    4    6     -0.33      0.00
   16    4    6      0.13      0.00
   17    4    6     -0.78      0.00
   18    4    6     -0.69      0.00
   19    4    6      0.13      0.00
   20    4    6     -0.10      0.00
  -22    5    6     -0.42      0.00
  -21    5    6      0.24      0.00
  -20    5    6     -0.26      0.00
  -19    5    6      0.04      0.00
  -18    5    6     -0.11      0.00
  -17    5    6      0.76      0.00
  -16    5    6     -0.16      0.00
  -15    5    6     -0.12      0.00
  -14    5    6      0.71      0.00
  -13    5    6      0.00      0.00
  -12    5    6      0.30      0.00
  -11    5    6      0.02      0.00
  -10    5    6      0.34      0.00
   -9    5    6      0.21      0.00
   -8    5    6     -0.33      0.00
   -7    5    6      0.62      0.00
   -6    5    6     -0.14      0.00
   -5    5    6     -0.35      0.00
   -4    5    6      0.41      0.00
   -3    5    6      0.18      0.00
   -2    5    6      0.06      0.00
   -1    5    6      0.08      0.00
    0    5    6      1.13      0.00
    1    5    6      0.32      0.00
    2    5    6     -0.13      0.00
    3    5    6     -0.39      0.00
    4    5    6     -0.65      0.00
    5    5    6      0.14      0.00
    6    5    6     -0.39      0.00
    7    5    6     -0.10      0.00
    8    5    6     -0.81      0.00
    9    5    6      0.02      0.00
   10    5    6     -0.23      0.00
   11    5    6     -0.16      0.00
   12    5    6     -0.06      0.00
   13    5    6     -0.08      0.00
   14    5    6     -0.23      0.00
   15    5    6     -0.21      0.00
   16    5    6     -0.75      0.00
   17    5    6     -0.26      0.00
   18    5    6     -0.04      0.00
   19    5    6      0.33      0.00
   20    5    6      0.58      0.00
  -21    6    6     -0.05      0.00
  -20    6    6     -0.12      0.00
  -19    6    6      0.00      0.00
  -18    6    6     -0.48      0.00
  -17    6    6     -0.46      0.00
  -16    6    6     -0.72      0.00
  -15    6    6     -0.14      0.00
  -14    6    6     -0.63      0.00
  -13    6    6     -0.74      0.00
  -12    6    6      0.37      0.00
  -11    6    6     -0.29      0.00
  -10    6    6     -0.29      0.00
   -9    6    6     -0.09      0.00
   -8    6    6     -0.16      0.00
   -7    6    6     -0.54      0.00
   -6    6    6      0.15      0.00
   -5    6    6      0.28      0.00
   -4    6    6      0.02      0.00
   -3    6    6      0.50      0.00
   -2    6    6      0.24      0.00
   -1    6    6      0.87      0.00
    0    6    6      0.09      0.00
    1    6    6      0.44      0.00
    2    6    6     -1.20      0.00
    3    6    6     -0.51      0.00
    4    6    6     -0.50      0.00
    5    6    6      0.06      0.00
    6    6    6     -0.15      0.00
    7    6    6      0.04      0.00
    8    6    6      0.14      0.00
    9    6    6     -0.40      0.00
   10    6    6     -0.30      0.00
   11    6    6      0.40      0.00
   12    6    6     -0.20      0.00
   13    6    6      0.04      0.00
   14    6    6      0.53      0.00
   15    6    6      0.51      0.00
   16    6    6     -0.68      0.00
   17    6    6     -0.07      0.00
   18    6    6      0.63      0.00
   19    6    6     -0.33      0.00
   20    6    6      0.44      0.00
  -21    7    6     -0.81      0.00
  -20    7    6     -0.05      0.00
  -19    7    6     -0.62      0.00
  -18    7    6     -1.08      0.00
  -17    7    6     -0.27      0.00
  -16    7    6      0.15      0.00
  -15    7    6     -0.14      0.00
  -14    7    6      0.18      0.00
  -13    7    6      0.31      0.00
  -12    7    6      0.06      0.00
  -11    7    6     -0.23      0.00
  -10    7    6      0.51      0.00
   -9    7    6     -0.54      0.00
   -8    7    6      0.12      0.00
   -7    7    6      0.54      0.00
   -6    7    6      0.71      0.00
   -5    7    6      0.49      0.00
   -4    7    6     -0.45      0.00
   -3    7    6      0.05      0.00
   -2    7    6     -0.18      0.00
   -1    7    6      0.60      0.00
    0    7    6      0.74      0.00
    1    7    6     -0.78      0.00
    2    7    6     -0.42      0.00
    3    7    6     -0.55      0.00
    4    7    6      0.51      0.00
    5    7    6     -0.01      0.00
    6    7    6      0.20      0.00
    7    7    6     -0.17      0.00
    8    7    6     -0.01      0.00
    9    7    6      0.82      0.00
   10    7    6     -0.41      0.00
   11    7    6      0.38      0.00
   12    7    6     -0.40      0.00
   13    7    6      0.43      0.00
   14    7    6      0.02      0.00
   15    7    6      0.11      0.00
   16    7    6      0.23      0.00
   17    7    6      0.07      0.00
   18    7    6      0.80      0.00
   19    7    6     -0.40      0.00
   20    7    6      0.72      0.00
  -21    8    6     -0.03      0.00
  -20    8    6     -0.63      0.00
  -19    8    6      0.10      0.00
  -18    8    6      0.51      0.00
  -17    8    6      0.24      0.00
  -16    8    6     -0.43      0.00
  -15    8    6      0.79      0.00
  -14    8    6      0.75      0.00
  -13    8    6      0.06      0.00
  -12    8    6     -0.63      0.00
  -11    8    6      0.30      0.00
  -10    8    6     -0.73      0.00
   -9    8    6      0.48      0.00
   -8    8    6     -0.36      0.00
   -7    8    6      0.61      0.00
   -6    8    6      0.00      0.00
   -5    8    6      0.28      0.00
   -4    8    6      0.11      0.00
   -3    8    6      0.04      0.00
   -2    8    6      0.44      0.00
   -1    8    6     -0.22      0.00
    0    8    6     -0.20      0.00
    1    8    6     -0.09      0.00
    2    8    6      0.02      0.00
    3    8    6      0.79      0.00
    4    8    6      0.51      0.00
    5    8    6      0.10      0.00
    6    8    6      0.41      0.00
    7    8    6      0.54      0.00
    8    8    6     -0.90      0.00
    9    8    6     -0.49      0.00
   10    8    6     -0.20      0.00
   11    8    6     -0.05      0.00
   12    8    6      0.01      0.00
   13    8    6     -0.09      0.00
   14    8    6      0.56      0.00
   15    8    6      0.18      0.00
   16    8    6      0.69      0.00
   17    8    6     -0.20      0.00
   18    8    6      0.27      0.00
   19    8    6      0.30      0.00
  -20    9    6      0.97      0.00
  -19    9    6     -0.12      0.00
  -18    9    6      0.42      0.00
  -17    9    6      0.45      0.00
  -16    9    6      0.16      0.00
  -15    9    6     -0.13      0.00
  -14    9    6      0.22      0.00
  -13    9    6      0.05      0.00
  -12    9    6     -0.59      0.00
  -11    9    6     -0.50      0.00
  -10    9    6      0.22      0.00
   -9    9    6     -0.03      0.00
   -8    9    6      0.38      0.00
   -7    9    6      0.68      0.00
   -6    9    6     -0.37      0.00
   -5    9    6     -0.02      0.00
   -4    9    6      0.20      0.00
   -3    9    6      0.02      0.00
   -2    9    6      0.08      0.00
   -1    9    6     -0.30      0.00
    0    9    6      0.25      0.00
    1    9    6      0.78      0.00
    2    9    6      0.25      0.00
    3    9    6      0.66      0.00
    4    9    6      0.66      0.00
    5    9    6      0.57      0.00
    6    9    6      0.10      0.00
    7    9    6     -0.30      0.00
    8    9    6      0.82      0.00
    9    9    6      0.19      0.00
   10    9    6     -0.11      0.00
   11    9    6     -0.22      0.00
   12    9    6      0.15      0.00
   13    9    6      0.32      0.00
   14    9    6      0.46      0.00
   15    9    6      0.46      0.00
   16    9    6      0.67      0.00
   17    9    6      0.43      0.00
   18    9    6     -0.45      0.00
   19    9    6      0.11      0.00
  -20   10    6      0.07      0.00
  -19   10    6      0.01      0.00
  -18   10    6     -0.43      0.00
  -17   10    6     -0.68      0.00
  -16   10    6      0.14      0.00
  -15   10    6      0.12      0.00
  -14   10    6     -0.34      0.00
  -13   10    6     -0.62      0.00
  -12   10    6      0.43      0.00
  -11   10    6      0.50      0.00
  -10   10    6     -0.49      0.00
   -9   10    6      0.64      0.00
   -8   10    6     -0.24      0.00
   -7   10    6      0.53      0.00
   -6   10    6     -0.06      0.00
   -5   10    6      0.13      0.00
   -4   10    6      0.31      0.00
   -3   10    6     -0.08      0.00
   -2   10    6     -0.35      0.00
   -1   10    6     -0.19      0.00
    0   10    6     -0.32      0.00
    1   10    6      0.07      0.00
    2   10    6      0.95      0.00
    3   10    6      0.63      0.00
    4   10    6     -0.01      0.00
    5   10    6     -0.56      0.00
    6   10    6      0.37      0.00
    7   10    6     -0.52      0.00
    8   10    6      0.30      0.00
    9   10    6     -0.79      0.00
   10   10    6     -0.44      0.00
   11   10    6     -0.37      0.00
   12   10    6     -0.22      0.00
   13   10    6      0.22      0.00
   14   10    6      0.30      0.00
   15   10    6      0.31      0.00
   16   10    6      0.65      0.00
   17   10    6     -0.69      0.00
   18   10    6      0.10      0.00
  -19   11    6      0.12      0.00
  -18   11    6     -0.33      0.00
  -17   11    6      0.55      0.00
  -16   11    6     -0.34      0.00
  -15   11    6      0.22      0.00
  -14   11    6     -0.54      0.00
  -13   11    6     -0.43      0.00
  -12   11    6     -0.36      0.00
  -11   11    6     -0.50      0.00
  -10   11    6     -0.39      0.00
   -9   11    6      0.47      0.00
   -8   11    6     -0.33      0.00
   -7   11    6      0.52      0.00
   -6   11    6     -0.18      0.00
   -5   11    6     -0.02      0.00
   -4   11    6     -0.50      0.00
   -3   11    6     -0.63      0.00
   -2   11    6      0.08      0.00
   -1   11    6     -0.17      0.00
    0   11    6      0.54      0.00
    1   11    6      0.39      0.00
    2   11    6      0.43      0.00
    3   11    6      0.78      0.00
    4   11    6     -0.26      0.00
    5   11    6     -0.23      0.00
    6   11    6      0.12      0.00
    7   11    6     -0.11      0.00
    8   11    6      0.60      0.00
    9   11    6     -0.10      0.00
   10   11    6     -0.23      0.00
   11   11    6     -0.78      0.00
   12   11    6      0.91      0.00
   13   11    6      0.55      0.00
   14   11    6      1.02      0.00
   15   11    6     -0.22      0.00
   16   11    6      0.28      0.00
   17   11    6     -0.69      0.00
   18   11    6     -0.15      0.00
  -19   12    6     -0.61      0.00
  -18   12    6     -0.15      0.00
  -17   12    6      0.53      0.00
  -16   12    6     -0.19      0.00
  -15   12    6     -0.08      0.00
  -14   12    6     -0.93      0.00
  -13   12    6     -0.23      0.00
  -12   12    6      0.15      0.00
  -11   12    6      0.65      0.00
  -10   12    6      0.01      0.00
   -9   12    6      0.50      0.00
   -8   12    6      0.25      0.00
   -7   12    6      0.11      0.00
   -6   12    6      0.13      0.00
   -5   12    6     -0.40      0.00
   -4   12    6      0.10      0.00
   -3   12    6      0.19      0.00
   -2   12    6      0.35      0.00
   -1   12    6      0.38      0.00
    0   12    6      0.39      0.00
    1   12    6     -0.16      0.00
    2   12    6      0.01      0.00
    3   12    6     -0.02      0.00
    4   12    6      0.12      0.00
    5   12    6     -0.24      0.00
    6   12    6     -0.35      0.00
    7   12    6     -0.49      0.00
    8   12    6      0.12      0.00
    9   12    6     -1.16      0.00
   10   12    6     -0.02      0.00
   11   12    6      0.57      0.00
   12   12    6     -0.61      0.00
   13   12    6      0.66      0.00
   14   12    6      0.31      0.00
   15   12    6      0.83      0.00
   16   12    6     -0.93      0.00
   17   12    6      1.14      0.00
  -18   13    6      0.17      0.00
  -17   13    6     -0.34      0.00
  -16   13    6     -0.88      0.00
  -15   13    6     -0.04      0.00
  -14   13    6      0.07      0.00
  -13   13    6      0.37      0.00
  -12   13    6      0.19      0.00
  -11   13    6      0.24      0.00
  -10   13    6     -0.13      0.00
   -9   13    6     -0.30      0.00
   -8   13    6      0.07      0.00
   -7   13    6      0.13      0.00
   -6   13    6     -0.24      0.00
   -5   13    6      0.09      0.00
   -4   13    6     -0.22      0.00
   -3   13    6      0.30      0.00
   -2   13    6      0.71      0.00
   -1   13    6      0.05      0.00
    0   13    6      0.04      0.00
    1   13    6      0.28      0.00
    2   13    6      0.33      0.00
    3   13    6      0.11      0.00
    4   13    6     -0.34      0.00
    5   13    6      0.24      0.00
    6   13    6     -0.42      0.00
    7   13    6      0.08      0.00
    8   13    6     -0.25      0.00
    9   13    6      0.47      0.00
   10   13    6     -0.23      0.00
   11   13    6      0.09      0.00
   12   13    6      0.09      0.00
   13   13    6     -0.42      0.00
   14   13    6     -1.10      0.00
   15   13    6      0.71      0.00
   16   13    6     -0.49      0.00
   17   13    6     -0.50      0.00
  -17   14    6      0.48      0.00
  -16   14    6     -0.84      0.00
  -15   14    6      0.98      0.00
  -14   14    6      0.60      0.00
  -13   14    6      0.50      0.00
  -12   14    6     -0.14      0.00
  -11   14    6     -0.15      0.00
  -10   14    6     -0.12      0.00
   -9   14    6      0.45      0.00
   -8   14    6     -0.38      0.00
   -7   14    6      0.29      0.00
   -6   14    6      0.25      0.00
   -5   14    6     -1.08      0.00
   -4   14    6      0.07      0.00
   -3   14    6      0.19      0.00
   -2   14    6     -0.04      0.00
   -1   14    6      0.56      0.00
    0   14    6     -0.19      0.00
    1   14    6      0.20      0.00
    2   14    6      0.00      0.00
    3   14    6      0.06      0.00
    4   14    6      0.21      0.00
    5   14    6     -0.22      0.00
    6   14    6     -0.18      0.00
    7   14    6      0.27      0.00
    8   14    6      0.32      0.00
    9   14    6      0.25      0.00
   10   14    6      0.90      0.00
   11   14    6      0.38      0.00
   12   14    6     -0.41      0.00
   13   14    6      0.65      0.00
   14   14    6      1.13      0.00
   15   14    6     -0.35      0.00
   16   14    6      0.58      0.00
  -16   15    6      1.06      0.00
  -15   15    6      0.26      0.00
  -14   15    6      0.21      0.00
  -13   15    6      0.32      0.00
  -12   15    6     -1.15      0.00
  -11   15    6     -0.38      0.00
  -10   15    6     -0.04      0.00
   -9   15    6     -0.07      0.00
   -8   15    6      0.95      0.00
   -7   15    6     -1.36      0.00
   -6   15    6      0.39      0.00
   -5   15    6     -0.66      0.00
   -4   15    6     -0.25      0.00
   -3   15    6      0.89      0.00
   -2   15    6      0.81      0.00
   -1   15    6     -0.31      0.00
    0   15    6      0.35      0.00
    1   15    6     -0.10      0.00
    2   15    6      0.35      0.00
    3   15    6     -0.75      0.00
    4   15    6      0.17      0.00
    5   15    6      0.29      0.00
    6   15    6     -0.30      0.00
    7   15    6      0.15      0.00
    8   15    6     -0.08      0.00
    9   15    6      0.39      0.00
   10   15    6      0.04      0.00
   11   15    6     -0.46      0.00
   12   15    6      0.66      0.00
   13   15    6     -0.54      0.00
   14   15    6     -0.12      0.00
   15   15    6      0.37      0.00
  -16   16    6     -0.95      0.00
  -15   16    6      0.78      0.00
  -14   16    6      0.38      0.00
  -13   16    6      0.04      0.00
  -12   16    6     -0.42      0.00
  -11   16    6     -0.62      0.00
  -10   16    6      1.19      0.00
   -9   16    6      0.06      0.00
   -8   16    6     -1.11      0.00
   -7   16    6      0.64      0.00
   -6   16    6     -0.93      0.00
   -5   16    6     -0.36      0.00
   -4   16    6      0.29      0.00
   -3   16    6      0.27      0.00
   -2   16    6      0.02      0.00
   -1   16    6      0.43      0.00
    0   16    6     -0.16      0.00
    1   16    6      0.75      0.00
    2   16    6      0.00      0.00
    3   16    6      0.07      0.00
    4   16    6     -0.20      0.00
    5   16    6      0.51      0.00
    6   16    6      0.53      0.00
    7   16    6     -0.30      0.00
    8   16    6      0.55      0.00
    9   16    6      0.42      0.00
   10   16    6      0.42      0.00
   11   16    6     -0.62      0.00
   12   16    6      0.32      0.00
   13   16    6      0.04      0.00
   14   16    6     -0.43      0.00
   15   16    6      0.04      0.00
  -14   17    6      0.98      0.00
  -13   17    6     -0.13      0.00
  -12   17    6      0.33      0.00
  -11   17    6      0.05      0.00
  -10   17    6      0.09      0.00
   -9   17    6      1.19      0.00
   -8   17    6     -0.61      0.00
   -7   17    6     -0.80      0.00
   -6   17    6      0.31      0.00
   -5   17    6     -0.34      0.00
   -4   17    6      0.65      0.00
   -3   17    6      0.36      0.00
   -2   17    6      0.80      0.00
   -1   17    6      0.25      0.00
    0   17    6     -0.05      0.00
    1   17    6     -0.35      0.00
    2   17    6     -0.51      0.00
    3   17    6     -0.18      0.00
    4   17    6      0.15      0.00
    5   17    6      0.57      0.00
    6   17    6     -0.10      0.00
    7   17    6      0.22      0.00
    8   17    6     -0.98      0.00
    9   17    6     -0.68      0.00
   10   17    6      0.30      0.00
   11   17    6     -0.67      0.00
   12   17    6     -0.49      0.00
   13   17    6     -0.09      0.00
   14   17    6     -0.06      0.00
  -14   18    6      0.83      0.00
  -13   18    6     -0.29      0.00
  -12   18    6      0.16      0.00
  -11   18    6      0.60      0.00
  -10   18    6      0.10      0.00
   -9   18    6     -1.03      0.00
   -8   18    6      0.12      0.00
   -7   18    6     -0.41      0.00
   -6   18    6     -0.82      0.00
   -5   18    6     -0.15      0.00
   -4   18    6      0.83      0.00
   -3   18    6      0.24      0.00
   -2   18    6     -0.03      0.00
   -1   18    6     -0.30      0.00
    0   18    6      0.03      0.00
    1   18    6     -0.13      0.00
    2   18    6      0.38      0.00
    3   18    6      0.19      0.00
    4   18    6      0.15      0.00
    5   18    6      0.71      0.00
    6   18    6     -0.25      0.00
    7   18    6     -0.58      0.00
    8   18    6     -0.05      0.00
    9   18    6      0.22      0.00
   10   18    6     -1.17      0.00
   11   18    6      1.10      0.00
   12   18    6     -0.12      0.00
  -13   19    6     -0.14      0.00
  -12   19    6      0.06      0.00
  -11   19    6     -1.14      0.00
  -10   19    6     -0.36      0.00
   -9   19    6     -0.58      0.00
   -8   19    6     -1.01      0.00
   -7   19    6      0.80      0.00
   -6   19    6     -0.54      0.00
   -5   19    6      0.49      0.00
   -4   19    6      0.01      0.00
   -3   19    6      0.65      0.00
   -2   19    6     -0.32      0.00
   -1   19    6     -1.03      0.00
    0   19    6      0.02      0.00
    1   19    6      0.09      0.00
    2   19    6      0.44      0.00
    3   19    6      0.66      0.00
    4   19    6      0.65      0.00
    5   19    6     -0.52      0.00
    6   19    6      0.15      0.00
    7   19    6      0.01      0.00
    8   19    6     -0.57      0.00
    9   19    6      0.98      0.00
   10   19    6      0.30      0.00
   11   19    6     -0.78      0.00
  -10   20    6     -0.88      0.00
   -9   20    6      0.00      0.00
   -8   20    6     -0.16      0.00
   -7   20    6      0.03      0.00
   -6   20    6     -0.44      0.00
   -5   20    6     -0.47      0.00
   -4   20    6      0.32      0.00
   -3   20    6     -0.13      0.00
   -2   20    6      0.82      0.00
   -1   20    6      0.69      0.00
    0   20    6      0.00      0.00
    1   20    6      0.21      0.00
    2   20    6     -0.26      0.00
    3   20    6     -0.41      0.00
    4   20    6      0.14      0.00
    5   20    6     -0.25      0.00
    6   20    6     -1.19      0.00
    7   20    6      0.81      0.00
    8   20    6      0.44      0.00
    9   20    6     -0.21      0.00
   10   20    6     -0.36      0.00
   -8   21    6      0.62      0.00
   -7   21    6     -0.26      0.00
   -6   21    6     -0.09      0.00
   -5   21    6      0.41      0.00
   -4   21    6     -0.05      0.00
   -3   21    6      0.55      0.00
   -2   21    6     -0.53      0.00
   -1   21    6     -0.41      0.00
    0   21    6     -0.43      0.00
    1   21    6     -0.30      0.00
    2   21    6      1.04      0.00
    3   21    6      0.07      0.00
    4   21    6      0.14      0.00
    5   21    6      0.33      0.00
    6   21    6      0.70      0.00
    7   21    6     -0.49      0.00
   -7   22    6      0.08      0.00
   -6   22    6     -0.03      0.00
    5   22    6      0.14      0.00
  -21    0    7      0.34      0.00
  -19    0    7      0.06      0.00
  -17    0    7     -1.32      0.00
  -15    0    7     -0.67      0.00
  -13    0    7      0.07      0.00
  -11    0    7     -0.17      0.00
   -9    0    7      0.78      0.00
   -7    0    7     -1.72      0.00
   -5    0    7     -0.77      0.00
   -3    0    7     -2.35      0.00
   -1    0    7      1.00      0.00
    1    0    7      1.95      0.00
    3    0    7      0.00      0.00
    5    0    7      2.01      0.00
    7    0    7      0.70      0.00
    9    0    7     -0.19      0.00
   11    0    7     -0.23      0.00
   13    0    7     -0.07      0.00
   15    0    7      1.03      0.00
   17    0    7      0.14      0.00
   19    0    7     -0.11      0.00
  -22    1    7     -0.96      0.00
  -21    1    7      0.36      0.00
  -20    1    7     -0.11      0.00
  -19    1    7      0.33      0.00
  -18    1    7      0.58      0.00
  -17    1    7      0.26      0.00
  -16    1    7      0.13      0.00
  -15    1    7     -0.25      0.00
  -14    1    7     -0.17      0.00
  -13    1    7      0.14      0.00
  -12    1    7      0.59      0.00
  -11    1    7     -0.10      0.00
  -10    1    7     -0.13      0.00
   -9    1    7     -0.10      0.00
   -8    1    7      0.04      0.00
   -7    1    7     -0.47      0.00
   -6    1    7     -0.98      0.00
   -5    1    7      0.52      0.00
   -4    1    7     -0.28      0.00
   -3    1    7      1.96      0.00
   -2    1    7     -0.87      0.00
   -1    1    7      1.96      0.00
    0    1    7     -0.01      0.00
    1    1    7      0.25      0.00
    2    1    7     -0.05      0.00
    3    1    7     -0.63      0.00
    4    1    7      0.16      0.00
    5    1    7     -0.85      0.00
    6    1    7     -0.08      0.00
    7    1    7      0.47      0.00
    8    1    7     -0.26      0.00
    9    1    7     -0.18      0.00
   10    1    7      0.05      0.00
   11    1    7     -0.65      0.00
   12    1    7     -0.31      0.00
   13    1    7      0.13      0.00
   14    1    7      0.25      0.00
   15    1    7     -0.41      0.00
   16    1    7      0.03      0.00
   17    1    7     -0.28      0.00
   18    1    7     -0.16      0.00
   19    1    7      0.25      0.00
   20    1    7      0.34      0.00
  -22    2    7      0.09      0.00
  -21    2    7      0.36      0.00
  -20    2    7     -0.40      0.00
  -19    2    7     -0.09      0.00
  -18    2    7     -0.27      0.00
  -17    2    7     -0.16      0.00
  -16    2    7      0.03      0.00
  -15    2    7     -0.52      0.00
  -14    2    7      1.06      0.00
  -13    2    7      0.86      0.00
  -12    2    7     -0.17      0.00
  -11    2    7     -0.22      0.00
  -10    2    7      0.23      0.00
   -9    2    7      0.03      0.00
   -8    2    7     -0.52      0.00
   -7    2    7      0.12      0.00
   -6    2    7      0.05      0.00
   -5    2    7      0.74      0.00
   -4    2    7      0.92      0.00
   -3    2    7      0.78      0.00
   -2    2    7      1.52      0.00
   -1    2    7     -0.14      0.00
    0    2    7      1.14      0.00
    1    2    7     -0.97      0.00
    2    2    7     -0.76      0.00
    3    2    7     -1.32      0.00
    4    2    7      0.04      0.00
    5    2    7      0.29      0.00
    6    2    7     -0.91      0.00
    7    2    7      0.21      0.00
    8    2    7     -0.14      0.00
    9    2    7     -0.35      0.00
   10    2    7      0.07      0.00
   11    2    7     -0.24      0.00
   12    2    7     -0.33      0.00
   13    2    7      0.22      0.00
   14    2    7      0.62      0.00
   15    2    7      0.06      0.00
   16    2    7     -0.35      0.00
   17    2    7     -0.03      0.00
   18    2    7     -0.49      0.00
   19    2    7      0.38      0.00
   20    2    7     -0.48      0.00
  -22    3    7      0.85      0.00
  -21    3    7      0.04      0.00
  -20    3    7      0.21      0.00
  -19    3    7      0.54      0.00
  -18    3    7     -0.27      0.00
  -17    3    7     -0.04      0.00
  -16    3    7     -0.32      0.00
  -15    3    7     -0.33      0.00
  -14    3    7     -0.65      0.00
  -13    3    7     -0.30      0.00
  -12    3    7     -0.29      0.00
  -11    3    7      0.24      0.00
  -10    3    7      0.22      0.00
   -9    3    7     -0.54      0.00
   -8    3    7      0.27      0.00
   -7    3    7     -0.14      0.00
   -6    3    7      0.72      0.00
   -5    3    7      0.32      0.00
   -4    3    7      1.08      0.00
   -3    3    7      0.78      0.00
   -2    3    7      0.66      0.00
   -1    3    7      1.00      0.00
    0    3    7     -0.88      0.00
    1    3    7     -0.46      0.00
    2    3    7     -0.92      0.00
    3    3    7      0.41      0.00
    4    3    7      0.35      0.00
    5    3    7     -0.68      0.00
    6    3    7      1.11      0.00
    7    3    7      0.63      0.00
    8    3    7      0.23      0.00
    9    3    7     -0.06      0.00
   10    3    7     -0.40      0.00
   11    3    7     -0.34      0.00
   12    3    7      0.54      0.00
   13    3    7     -0.04      0.00
   14    3    7      0.21      0.00
   15    3    7      0.00      0.00
   16    3    7     -0.54      0.00
   17    3    7     -0.37      0.00
   18    3    7      0.02      0.00
   19    3    7      0.53      0.00
   20    3    7     -0.19      0.00
  -22    4    7      0.12      0.00
  -21    4    7     -0.78      0.00
  -20    4    7     -1.24      0.00
  -19    4    7      0.25      0.00
  -18    4    7     -0.05      0.00
  -17    4    7     -0.45      0.00
  -16    4    7      0.88      0.00
  -15    4    7     -0.07      0.00
  -14    4    7      0.02      0.00
  -13    4    7     -0.35      0.00
  -12    4    7      0.14      0.00
  -11    4    7      0.21      0.00
  -10    4    7      0.10      0.00
   -9    4    7     -0.44      0.00
   -8    4    7      0.28      0.00
   -7    4    7     -0.07      0.00
   -6    4    7      0.83      0.00
   -5    4    7      0.43      0.00
   -4    4    7      0.02      0.00
   -3    4    7     -0.18      0.00
   -2    4    7      0.08      0.00
   -1    4    7     -0.34      0.00
    0    4    7     -0.75      0.00
    1    4    7     -0.73      0.00
    2    4    7     -0.38      0.00
    3    4    7     -0.35      0.00
    4    4    7      0.64      0.00
    5    4    7      0.24      0.00
    6    4    7     -0.29      0.00
    7    4    7      0.29      0.00
    8    4    7      0.39      0.00
    9    4    7      0.20      0.00
   10    4    7     -0.37      0.00
   11    4    7     -0.38      0.00
   12    4    7     -0.08      0.00
   13    4    7      0.24      0.00
   14    4    7     -0.09      0.00
   15    4    7     -0.72      0.00
   16    4    7     -0.09      0.00
   17    4    7      0.00      0.00
   18    4    7      0.82      0.00
   19    4    7      1.24      0.00
   20    4    7     -0.32      0.00
  -22    5    7     -0.82      0.00
  -21    5    7      0.23      0.00
  -20    5    7     -0.02      0.00
  -19    5    7     -0.33      0.00
  -18    5    7     -0.24      0.00
  -17    5    7      0.21      0.00
  -16    5    7     -0.15      0.00
  -15    5    7     -0.43      0.00
  -14    5    7     -0.07      0.00
  -13    5    7     -0.80      0.00
  -12    5    7     -0.15      0.00
  -11    5    7      0.36      0.00
  -10    5    7     -0.24      0.00
   -9    5    7     -0.51      0.00
   -8    5    7     -0.63      0.00
   -7    5    7      0.22      0.00
   -6    5    7      0.46      0.00
   -5    5    7     -0.10      0.00
   -4    5    7      0.62      0.00
   -3    5    7     -1.09      0.00
   -2    5    7      0.18      0.00
   -1    5    7     -0.13      0.00
    0    5    7     -0.61      0.00
    1    5    7     -0.14      0.00
    2    5    7     -0.36      0.00
    3    5    7      0.92      0.00
    4    5    7      0.05      0.00
    5    5    7     -0.23      0.00
    6    5    7      0.65      0.00
    7    5    7      0.51      0.00
    8    5    7     -0.42      0.00
    9    5    7     -0.55      0.00
   10    5    7      0.41      0.00
   11    5    7      0.10      0.00
   12    5    7      0.34      0.00
   13    5    7      0.06      0.00
   14    5    7      0.62      0.00
   15    5    7     -0.17      0.00
   16    5    7     -0.18      0.00
   17    5    7      0.76      0.00
   18    5    7     -0.05      0.00
   19    5    7      0.09      0.00
   20    5    7     -0.40      0.00
  -21    6    7     -0.49      0.00
  -20    6    7     -0.19      0.00
  -19    6    7      0.25      0.00
  -18    6    7      0.09      0.00
  -17    6    7      0.85      0.00
  -16    6    7      0.80      0.00
  -15    6    7      0.08      0.00
  -14    6    7     -0.62      0.00
  -13    6    7     -0.19      0.00
  -12    6    7      0.57      0.00
  -11    6    7     -0.36      0.00
  -10    6    7     -0.03      0.00
   -9    6    7     -0.14      0.00
   -8    6    7      0.58      0.00
   -7    6    7     -0.18      0.00
   -6    6    7      0.94      0.00
   -5    6    7     -0.73      0.00
   -4    6    7     -0.79      0.00
   -3    6    7      0.35      0.00
   -2    6    7     -0.30      0.00
   -1    6    7      0.83      0.00
    0    6    7      0.19      0.00
    1    6    7      0.15      0.00
    2    6    7      0.48      0.00
    3    6    7      0.58      0.00
    4    6    7      0.09      0.00
    5    6    7      0.13      0.00
    6    6    7      0.02      0.00
    7    6    7      0.32      0.00
    8    6    7     -0.04      0.00
    9    6    7      0.78      0.00
   10    6    7      0.05      0.00
   11    6    7     -0.26      0.00
   12    6    7     -0.12      0.00
   13    6    7      0.45      0.00
   14    6    7     -0.04      0.00
   15    6    7     -0.29      0.00
   16    6    7     -0.13      0.00
   17    6    7      0.21      0.00
   18    6    7      0.04      0.00
   19    6    7     -0.34      0.00
   20    6    7     -0.37      0.00
  -21    7    7      0.09      0.00
  -20    7    7     -0.07      0.00
  -19    7    7      0.50      0.00
  -18    7    7      0.42      0.00
  -17    7    7      1.12      0.00
  -16    7    7      0.55      0.00
  -15    7    7     -0.02      0.00
  -14    7    7      1.07      0.00
  -13    7    7     -1.12      0.00
  -12    7    7      0.18      0.00
  -11    7    7      0.15      0.00
  -10    7    7     -0.11      0.00
   -9    7    7     -0.66      0.00
   -8    7    7      0.30      0.00
   -7    7    7      0.18      0.00
   -6    7    7     -0.13      0.00
   -5    7    7      0.32      0.00
   -4    7    7     -0.35      0.00
   -3    7    7     -0.28      0.00
   -2    7    7     -0.05      0.00
   -1    7    7     -0.19      0.00
    0    7    7     -0.05      0.00
    1    7    7      0.68      0.00
    2    7    7      0.85      0.00
    3    7    7      0.13      0.00
    4    7    7     -0.17      0.00
    5    7    7     -0.08      0.00
    6    7    7     -0.08      0.00
    7    7    7     -0.53      0.00
    8    7    7     -0.45      0.00
    9    7    7      0.24      0.00
   10    7    7     -0.06      0.00
   11    7    7     -0.12      0.00
   12    7    7      0.03      0.00
   13    7    7     -0.07      0.00
   14    7    7     -0.03      0.00
   15    7    7      0.41      0.00
   16    7    7     -0.55      0.00
   17    7    7     -0.32      0.00
   18    7    7      0.02      0.00
   19    7    7      0.13      0.00
  -21    8    7      0.02      0.00
  -20    8    7     -0.22      0.00
  -19    8    7      1.35      0.00
  -18    8    7      0.01      0.00
  -17    8    7     -0.10      0.00
  -16    8    7      0.11      0.00
  -15    8    7      0.17      0.00
  -14    8    7     -1.16      0.00
  -13    8    7     -0.23      0.00
  -12    8    7     -0.75      0.00
  -11    8    7     -0.57      0.00
  -10    8    7      0.33      0.00
   -9    8    7      0.32      0.00
   -8    8    7      0.07      0.00
   -7    8    7     -0.58      0.00
   -6    8    7      0.25      0.00
   -5    8    7     -0.19      0.00
   -4    8    7     -0.08      0.00
   -3    8    7     -0.27      0.00
   -2    8    7      0.08      0.00
   -1    8    7      0.72      0.00
    0    8    7      0.68      0.00
    1    8    7      0.58      0.00
    2    8    7      0.22      0.00
    3    8    7     -0.41      0.00
    4    8    7     -0.26      0.00
    5    8    7      0.02      0.00
    6    8    7     -0.23      0.00
    7    8    7      0.77      0.00
    8    8    7     -0.30      0.00
    9    8    7      0.76      0.00
   10    8    7     -0.27      0.00
   11    8    7      0.04      0.00
   12    8    7      0.06      0.00
   13    8    7      0.45      0.00
   14    8    7      0.01      0.00
   15    8    7      0.25      0.00
   16    8    7      0.01      0.00
   17    8    7     -0.76      0.00
   18    8    7      0.52      0.00
   19    8    7     -0.95      0.00
  -20    9    7     -0.36      0.00
  -19    9    7     -1.34      0.00
  -18    9    7      0.02      0.00
  -17    9    7     -0.37      0.00
  -16    9    7     -0.54      0.00
  -15    9    7     -0.73      0.00
  -14    9    7      0.31      0.00
  -13    9    7      0.18      0.00
  -12    9    7     -0.07      0.00
  -11    9    7      0.52      0.00
  -10    9    7      0.25      0.00
   -9    9    7     -0.07      0.00
   -8    9    7      0.30      0.00
   -7    9    7     -0.19      0.00
   -6    9    7      0.38      0.00
   -5    9    7      0.15      0.00
   -4    9    7     -0.17      0.00
   -3    9    7      0.31      0.00
   -2    9    7     -0.41      0.00
   -1    9    7      0.11      0.00
    0    9    7     -0.13      0.00
    1    9    7      0.43      0.00
    2    9    7     -0.40      0.00
    3    9    7     -0.56      0.00
    4    9    7     -0.19      0.00
    5    9    7     -0.41      0.00
    6    9    7     -0.48      0.00
    7    9    7      0.07      0.00
    8    9    7      0.41      0.00
    9    9    7      0.02      0.00
   10    9    7     -0.52      0.00
   11    9    7      0.57      0.00
   12    9    7      0.18      0.00
   13    9    7      0.24      0.00
   14    9    7      0.08      0.00
   15    9    7     -0.39      0.00
   16    9    7     -0.58      0.00
   17    9    7     -0.05      0.00
   18    9    7     -0.16      0.00
   19    9    7      0.82      0.00
  -20   10    7      0.19      0.00
  -19   10    7      0.04      0.00
  -18   10    7     -0.44      0.00
  -17   10    7      0.26      0.00
  -16   10    7      0.19      0.00
  -15   10    7     -0.19      0.00
  -14   10    7      0.22      0.00
  -13   10    7     -0.10      0.00
  -12   10    7      0.04      0.00
  -11   10    7     -0.42      0.00
  -10   10    7      0.08      0.00
   -9   10    7      0.01      0.00
   -8   10    7     -0.25      0.00
   -7   10    7      0.11      0.00
   -6   10    7      0.05      0.00
   -5   10    7     -0.21      0.00
   -4   10    7     -0.30      0.00
   -3   10    7      0.25      0.00
   -2   10    7      0.53      0.00
   -1   10    7     -0.17      0.00
    0   10    7     -0.13      0.00
    1   10    7      0.29      0.00
    2   10    7      0.35      0.00
    3   10    7     -0.62      0.00
    4   10    7     -0.32      0.00
    5   10    7     -0.02      0.00
    6   10    7      0.57      0.00
    7   10    7      0.42      0.00
    8   10    7     -0.12      0.00
    9   10    7      0.34      0.00
   10   10    7     -0.17      0.00
   11   10    7     -0.19      0.00
   12   10    7      0.61      0.00
   13   10    7      0.16      0.00
   14   10    7     -0.24      0.00
   15   10    7     -0.51      0.00
   16   10    7     -0.34      0.00
   17   10    7     -0.81      0.00
   18   10    7      0.00      0.00
  -19   11    7      0.54      0.00
  -18   11    7      0.42      0.00
  -17   11    7     -0.31      0.00
  -16   11    7      0.15      0.00
  -15   11    7      0.01      0.00
  -14   11    7      0.60      0.00
  -13   11    7     -0.13      0.00
  -12   11    7      0.13      0.00
  -11   11    7      0.67      0.00
  -10   11    7     -0.40      0.00
   -9   11    7     -0.12      0.00
   -8   11    7     -0.22      0.00
   -7   11    7      0.35      0.00
   -6   11    7     -0.24      0.00
   -5   11    7      0.12      0.00
   -4   11    7      0.45      0.00
   -3   11    7      0.20      0.00
   -2   11    7     -0.17      0.00
   -1   11    7     -0.22      0.00
    0   11    7     -0.26      0.00
    1   11    7      0.07      0.00
    2   11    7     -0.59      0.00
    3   11    7      0.61      0.00
    4   11    7      0.35      0.00
    5   11    7     -0.31      0.00
    6   11    7      0.68      0.00
    7   11    7      0.39      0.00
    8   11    7      0.77      0.00
    9   11    7     -0.19      0.00
   10   11    7      0.07      0.00
   11   11    7      0.09      0.00
   12   11    7      0.49      0.00
   13   11    7      0.03      0.00
   14   11    7      0.52      0.00
   15   11    7     -1.60      0.00
   16   11    7      0.97      0.00
   17   11    7     -0.08      0.00
   18   11    7      0.41      0.00
  -19   12    7     -0.08      0.00
  -18   12    7     -0.23      0.00
  -17   12    7     -0.72      0.00
  -16   12    7     -0.36      0.00
  -15   12    7      0.29      0.00
  -14   12    7      0.24      0.00
  -13   12    7      0.17      0.00
  -12   12    7      0.13      0.00
  -11   12    7     -0.14      0.00
  -10   12    7     -1.03      0.00
   -9   12    7     -0.01      0.00
   -8   12    7     -0.19      0.00
   -7   12    7      0.12      0.00
   -6   12    7      0.18      0.00
   -5   12    7     -0.14      0.00
   -4   12    7      0.18      0.00
   -3   12    7     -0.06      0.00
   -2   12    7     -0.39      0.00
   -1   12    7     -0.44      0.00
    0   12    7      0.10      0.00
    1   12    7     -0.19      0.00
    2   12    7      0.26      0.00
    3   12    7     -0.07      0.00
    4   12    7      0.12      0.00
    5   12    7      0.11      0.00
    6   12    7      0.54      0.00
    7   12    7      0.47      0.00
    8   12    7      0.29      0.00
    9   12    7     -0.55      0.00
   10   12    7      0.24      0.00
   11   12    7     -0.64      0.00
   12   12    7     -0.56      0.00
   13   12    7     -0.56      0.00
   14   12    7     -0.34      0.00
   15   12    7     -0.20      0.00
   16   12    7     -0.70      0.00
   17   12    7      0.39      0.00
  -18   13    7     -0.83      0.00
  -17   13    7      0.48      0.00
  -16   13    7      0.25      0.00
  -15   13    7      0.95      0.00
  -14   13    7      0.33      0.00
  -13   13    7     -0.44      0.00
  -12   13    7     -0.46      0.00
  -11   13    7     -0.44      0.00
  -10   13    7     -0.49      0.00
   -9   13    7     -0.12      0.00
   -8   13    7      0.09      0.00
   -7   13    7      0.61      0.00
   -6   13    7     -0.61      0.00
   -5   13    7     -0.32      0.00
   -4   13    7     -0.30      0.00
   -3   13    7     -0.43      0.00
   -2   13    7     -0.20      0.00
   -1   13    7     -0.52      0.00
    0   13    7      0.60      0.00
    1   13    7      0.36      0.00
    2   13    7     -0.58      0.00
    3   13    7      0.59      0.00
    4   13    7      0.14      0.00
    5   13    7      0.19      0.00
    6   13    7      1.19      0.00
    7   13    7     -0.13      0.00
    8   13    7      1.16      0.00
    9   13    7      0.07      0.00
   10   13    7     -0.63      0.00
   11   13    7      0.79      0.00
   12   13    7      0.33      0.00
   13   13    7      0.36      0.00
   14   13    7     -0.64      0.00
   15   13    7      0.72      0.00
   16   13    7     -0.22      0.00
   17   13    7      0.12      0.00
  -17   14    7      0.47      0.00
  -16   14    7      0.55      0.00
  -15   14    7      0.70      0.00
  -14   14    7     -0.59      0.00
  -13   14    7     -0.73      0.00
  -12   14    7     -0.52      0.00
  -11   14    7      0.18      0.00
  -10   14    7     -0.12      0.00
   -9   14    7      0.52      0.00
   -8   14    7      0.15      0.00
   -7   14    7      0.48      0.00
   -6   14    7      0.07      0.00
   -5   14    7     -0.47      0.00
   -4   14    7      0.69      0.00
   -3   14    7      0.78      0.00
   -2   14    7     -0.15      0.00
   -1   14    7      0.53      0.00
    0   14    7     -0.36      0.00
    1   14    7      0.02      0.00
    2   14    7     -0.16      0.00
    3   14    7     -0.37      0.00
    4   14    7      0.51      0.00
    5   14    7      0.31      0.00
    6   14    7     -0.13      0.00
    7   14    7      0.22      0.00
    8   14    7     -0.79      0.00
    9   14    7     -0.49      0.00
   10   14    7      0.15      0.00
   11   14    7     -0.47      0.00
   12   14    7     -0.17      0.00
   13   14    7     -0.23      0.00
   14   14    7     -0.14      0.00
   15   14    7     -0.45      0.00
   16   14    7      1.10      0.00
  -17   15    7      1.19      0.00
  -16   15    7      0.02      0.00
  -15   15    7      0.04      0.00
  -14   15    7      0.36      0.00
  -13   15    7     -0.28      0.00
  -12   15    7     -0.64      0.00
  -11   15    7      1.03      0.00
  -10   15    7     -0.09      0.00
   -9   15    7     -0.32      0.00
   -8   15    7      0.41      0.00
   -7   15    7     -0.47      0.00
   -6   15    7      0.55      0.00
   -5   15    7      0.15      0.00
   -4   15    7     -0.12      0.00
   -3   15    7      0.35      0.00
   -2   15    7     -0.38      0.00
   -1   15    7     -0.14      0.00
    0   15    7      1.31      0.00
    1   15    7     -0.54      0.00
    2   15    7      0.05      0.00
    3   15    7      0.11      0.00
    4   15    7      0.41      0.00
    5   15    7      0.75      0.00
    6   15    7     -0.53      0.00
    7   15    7     -0.18      0.00
    8   15    7      0.58      0.00
    9   15    7      0.03      0.00
   10   15    7     -0.73      0.00
   11   15    7      1.03      0.00
   12   15    7     -0.82      0.00
   13   15    7     -1.20      0.00
   14   15    7     -0.31      0.00
   15   15    7      0.71      0.00
  -16   16    7      1.15      0.00
  -15   16    7      1.45      0.00
  -14   16    7     -0.68      0.00
  -13   16    7      0.57      0.00
  -12   16    7     -0.08      0.00
  -11   16    7     -0.21      0.00
  -10   16    7      0.10      0.00
   -9   16    7     -0.27      0.00
   -8   16    7      0.35      0.00
   -7   16    7      0.32      0.00
   -6   16    7     -0.38      0.00
   -5   16    7     -0.02      0.00
   -4   16    7      0.00      0.00
   -3   16    7     -0.30      0.00
   -2   16    7      0.32      0.00
   -1   16    7      0.41      0.00
    0   16    7     -0.42      0.00
    1   16    7      0.35      0.00
    2   16    7     -0.23      0.00
    3   16    7      0.16      0.00
    4   16    7      0.66      0.00
    5   16    7     -0.13      0.00
    6   16    7     -0.26      0.00
    7   16    7     -0.88      0.00
    8   16    7     -0.42      0.00
    9   16    7     -0.06      0.00
   10   16    7      0.64      0.00
   11   16    7     -1.26      0.00
   12   16    7      0.32      0.00
   13   16    7      0.18      0.00
   14   16    7      0.32      0.00
  -14   17    7      0.40      0.00
  -13   17    7     -0.65      0.00
  -12   17    7     -0.28      0.00
  -11   17    7     -0.38      0.00
  -10   17    7     -1.06      0.00
   -9   17    7      0.61      0.00
   -8   17    7     -0.22      0.00
   -7   17    7     -0.61      0.00
   -6   17    7      0.70      0.00
   -5   17    7     -0.65      0.00
   -4   17    7      0.37      0.00
   -3   17    7      0.19      0.00
   -2   17    7     -0.27      0.00
   -1   17    7      1.12      0.00
    0   17    7      0.22      0.00
    1   17    7     -0.59      0.00
    2   17    7      0.36      0.00
    3   17    7      0.28      0.00
    4   17    7     -0.26      0.00
    5   17    7      0.15      0.00
    6   17    7     -0.41      0.00
    7   17    7      0.07      0.00
    8   17    7     -0.36      0.00
    9   17    7     -0.34      0.00
   10   17    7      0.89      0.00
   11   17    7      0.44      0.00
   12   17    7     -0.22      0.00
   13   17    7      0.52      0.00
  -14   18    7     -0.35      0.00
  -13   18    7     -0.59      0.00
  -12   18    7     -0.96      0.00
  -11   18    7     -0.68      0.00
  -10   18    7     -0.28      0.00
   -9   18    7      0.44      0.00
   -8   18    7      1.22      0.00
   -7   18    7     -0.56      0.00
   -6   18    7     -0.02      0.00
   -5   18    7      0.30      0.00
   -4   18    7      0.19      0.00
   -3   18    7     -0.30      0.00
   -2   18    7     -0.45      0.00
   -1   18    7     -0.03      0.00
    0   18    7      0.79      0.00
    1   18    7      0.23      0.00
    2   18    7     -0.14      0.00
    3   18    7      0.26      0.00
    4   18    7      0.07      0.00
    5   18    7      0.01      0.00
    6   18    7     -0.19      0.00
    7   18    7     -0.17      0.00
    8   18    7      0.71      0.00
    9   18    7     -0.07      0.00
   10   18    7      0.24      0.00
   11   18    7      0.53      0.00
  -13   19    7     -0.97      0.00
  -12   19    7     -0.62      0.00
  -11   19    7      0.03      0.00
  -10   19    7      1.01      0.00
   -9   19    7      0.50      0.00
   -8   19    7     -0.19      0.00
   -7   19    7      0.66      0.00
   -6   19    7     -0.65      0.00
   -5   19    7     -0.30      0.00
   -4   19    7      0.42      0.00
   -3   19    7      0.64      0.00
   -2   19    7      1.06      0.00
   -1   19    7      0.41      0.00
    0   19    7     -0.33      0.00
    1   19    7     -0.19      0.00
    2   19    7     -0.42      0.00
    3   19    7     -0.03      0.00
    4   19    7     -0.81      0.00
    5   19    7      0.34      0.00
    6   19    7      0.02      0.00
    7   19    7      0.04      0.00
    8   19    7     -1.31      0.00
    9   19    7      0.60      0.00
  -10   20    7      1.16      0.00
   -9   20    7      1.07      0.00
   -8   20    7     -0.38      0.00
   -7   20    7      0.00      0.00
   -6   20    7      0.47      0.00
   -5   20    7      0.12      0.00
   -4   20    7     -0.14      0.00
   -3   20    7     -0.27      0.00
   -2   20    7      0.14      0.00
   -1   20    7     -0.19      0.00
    0   20    7      0.16      0.00
    1   20    7      0.29      0.00
    2   20    7      0.44      0.00
    3   20    7      0.00      0.00
    4   20    7      0.75      0.00
    5   20    7     -0.19      0.00
    6   20    7     -0.33      0.00
    7   20    7      0.25      0.00
    8   20    7      0.07      0.00
   -7   21    7      0.26      0.00
   -6   21    7      0.01      0.00
   -5   21    7     -0.02      0.00
   -4   21    7      0.21      0.00
   -3   21    7      0.22      0.00
   -2   21    7     -0.16      0.00
   -1   21    7     -0.28      0.00
    0   21    7     -0.09      0.00
    1   21    7      0.45      0.00
    2   21    7     -0.01      0.00
    3   21    7     -0.68      0.00
    4   21    7      0.20      0.00
    5   21    7      0.68      0.00
  -22    0    8      0.05      0.00
  -20    0    8      0.55      0.00
  -18    0    8      0.64      0.00
  -16    0    8     -0.75      0.00
  -14    0    8     -0.80      0.00
  -12    0    8     -0.43      0.00
  -10    0    8      0.39      0.00
   -8    0    8     -0.96      0.00
   -6    0    8      1.73      0.00
   -4    0    8      1.51      0.00
   -2    0    8      0.40      0.00
    0    0    8     -2.14      0.00
    2    0    8     -0.10      0.00
    4    0    8     -0.89      0.00
    6    0    8      0.63      0.00
    8    0    8      0.18      0.00
   10    0    8     -0.55      0.00
   12    0    8      1.42      0.00
   14    0    8     -0.02      0.00
   16    0    8     -0.56      0.00
   18    0    8      1.40      0.00
   20    0    8      0.65      0.00
  -22    1    8      0.14      0.00
  -21    1    8      0.26      0.00
  -20    1    8     -0.69      0.00
  -19    1    8     -0.75      0.00
  -18    1    8      0.61      0.00
  -17    1    8     -0.36      0.00
  -16    1    8     -0.27      0.00
  -15    1    8     -0.30      0.00
  -14    1    8      0.69      0.00
  -13    1    8      0.07      0.00
  -12    1    8      0.04      0.00
  -11    1    8     -0.18      0.00
  -10    1    8     -0.03      0.00
   -9    1    8      0.74      0.00
   -8    1    8      0.51      0.00
   -7    1    8      0.17      0.00
   -6    1    8     -0.22      0.00
   -5    1    8      0.79      0.00
   -4    1    8     -0.56      0.00
   -3    1    8     -0.13      0.00
   -2    1    8     -1.98      0.00
   -1    1    8     -1.22      0.00
    0    1    8     -1.11      0.00
    1    1    8     -0.80      0.00
    2    1    8      0.26      0.00
    3    1    8      0.12      0.00
    4    1    8     -0.48      0.00
    5    1    8      0.66      0.00
    6    1    8     -0.12      0.00
    7    1    8     -0.27      0.00
    8    1    8      0.05      0.00
    9    1    8     -0.43      0.00
   10    1    8     -0.19      0.00
   11    1    8      0.35      0.00
   12    1    8      0.26      0.00
   13    1    8      1.46      0.00
   14    1    8     -0.49      0.00
   15    1    8      0.21      0.00
   16    1    8      0.30      0.00
   17    1    8     -0.11      0.00
   18    1    8      0.53      0.00
   19    1    8      0.53      0.00
   20    1    8     -0.37      0.00
  -22    2    8     -0.49      0.00
  -21    2    8      0.68      0.00
  -20    2    8      0.70      0.00
  -19    2    8     -0.23      0.00
  -18    2    8      0.08      0.00
  -17    2    8     -0.46      0.00
  -16    2    8     -0.77      0.00
  -15    2    8     -0.56      0.00
  -14    2    8     -0.50      0.00
  -13    2    8     -0.32      0.00
  -12    2    8      0.10      0.00
  -11    2    8      0.63      0.00
  -10    2    8     -0.07      0.00
   -9    2    8     -0.14      0.00
   -8    2    8     -0.17      0.00
   -7    2    8      0.98      0.00
   -6    2    8     -0.99      0.00
   -5    2    8     -0.39      0.00
   -4    2    8     -0.48      0.00
   -3    2    8     -0.22      0.00
   -2    2    8     -0.89      0.00
   -1    2    8     -1.21      0.00
    0    2    8     -0.16      0.00
    1    2    8      0.48      0.00
    2    2    8      1.04      0.00
    3    2    8      0.35      0.00
    4    2    8      0.14      0.00
    5    2    8      1.18      0.00
    6    2    8      0.29      0.00
    7    2    8      0.78      0.00
    8    2    8     -0.46      0.00
    9    2    8     -0.63      0.00
   10    2    8     -0.04      0.00
   11    2    8      0.60      0.00
   12    2    8      0.66      0.00
   13    2    8     -0.49      0.00
   14    2    8      0.53      0.00
   15    2    8     -0.16      0.00
   16    2    8     -0.49      0.00
   17    2    8      0.88      0.00
   18    2    8     -0.05      0.00
   19    2    8     -0.28      0.00
   20    2    8      0.27      0.00
  -22    3    8      0.39      0.00
  -21    3    8     -0.73      0.00
  -20    3    8     -0.31      0.00
  -19    3    8      0.48      0.00
  -18    3    8      0.02      0.00
  -17    3    8      0.05      0.00
  -16    3    8      0.43      0.00
  -15    3    8     -0.56      0.00
  -14    3    8     -0.57      0.00
  -13    3    8      1.28      0.00
  -12    3    8      0.40      0.00
  -11    3    8     -0.02      0.00
  -10    3    8     -0.03      0.00
   -9    3    8      0.13      0.00
   -8    3    8      0.21      0.00
   -7    3    8     -0.97      0.00
   -6    3    8     -0.31      0.00
   -5    3    8     -0.69      0.00
   -4    3    8     -1.15      0.00
   -3    3    8     -0.05      0.00
   -2    3    8     -0.18      0.00
   -1    3    8     -0.20      0.00
    0    3    8     -0.12      0.00
    1    3    8      0.59      0.00
    2    3    8      0.12      0.00
    3    3    8      0.06      0.00
    4    3    8     -0.20      0.00
    5    3    8     -0.28      0.00
    6    3    8      0.03      0.00
    7    3    8     -0.01      0.00
    8    3    8      0.10      0.00
    9    3    8     -0.96      0.00
   10    3    8      0.10      0.00
   11    3    8      0.19      0.00
   12    3    8     -0.24      0.00
   13    3    8     -0.14      0.00
   14    3    8     -0.62      0.00
   15    3    8      0.06      0.00
   16    3    8      0.04      0.00
   17    3    8      0.18      0.00
   18    3    8      0.60      0.00
   19    3    8     -0.06      0.00
   20    3    8     -0.33      0.00
  -22    4    8     -0.17      0.00
  -21    4    8      0.89      0.00
  -20    4    8     -0.02      0.00
  -19    4    8      0.11      0.00
  -18    4    8      0.29      0.00
  -17    4    8     -0.62      0.00
  -16    4    8     -0.50      0.00
  -15    4    8      0.00      0.00
  -14    4    8     -0.19      0.00
  -13    4    8      0.47      0.00
  -12    4    8      0.80      0.00
  -11    4    8     -0.19      0.00
  -10    4    8     -0.27      0.00
   -9    4    8     -0.85      0.00
   -8    4    8      0.05      0.00
   -7    4    8      0.07      0.00
   -6    4    8     -1.00      0.00
   -5    4    8      0.12      0.00
   -4    4    8     -0.50      0.00
   -3    4    8      0.13      0.00
   -2    4    8     -0.24      0.00
   -1    4    8      0.80      0.00
    0    4    8     -0.02      0.00
    1    4    8     -0.48      0.00
    2    4    8      0.17      0.00
    3    4    8     -1.11      0.00
    4    4    8      0.32      0.00
    5    4    8     -0.31      0.00
    6    4    8     -0.31      0.00
    7    4    8     -0.52      0.00
    8    4    8     -0.55      0.00
    9    4    8     -0.06      0.00
   10    4    8      0.40      0.00
   11    4    8     -0.31      0.00
   12    4    8      0.20      0.00
   13    4    8      0.02      0.00
   14    4    8      0.37      0.00
   15    4    8     -0.17      0.00
   16    4    8      0.36      0.00
   17    4    8      0.55      0.00
   18    4    8     -0.72      0.00
   19    4    8      0.04      0.00
   20    4    8     -0.04      0.00
  -22    5    8      0.54      0.00
  -21    5    8      0.39      0.00
  -20    5    8     -0.04      0.00
  -19    5    8      0.64      0.00
  -18    5    8      0.69      0.00
  -17    5    8     -0.46      0.00
  -16    5    8     -0.13      0.00
  -15    5    8     -1.07      0.00
  -14    5    8      0.11      0.00
  -13    5    8      0.41      0.00
  -12    5    8     -0.04      0.00
  -11    5    8     -0.05      0.00
  -10    5    8     -0.15      0.00
   -9    5    8      0.25      0.00
   -8    5    8     -0.11      0.00
   -7    5    8     -0.12      0.00
   -6    5    8     -0.19      0.00
   -5    5    8     -0.90      0.00
   -4    5    8      0.61      0.00
   -3    5    8      0.70      0.00
   -2    5    8      1.71      0.00
   -1    5    8     -0.09      0.00
    0    5    8     -0.03      0.00
    1    5    8     -0.43      0.00
    2    5    8     -0.96      0.00
    3    5    8     -0.01      0.00
    4    5    8     -1.11      0.00
    5    5    8      0.51      0.00
    6    5    8      0.05      0.00
    7    5    8      0.16      0.00
    8    5    8     -0.10      0.00
    9    5    8      0.09      0.00
   10    5    8      0.33      0.00
   11    5    8     -0.20      0.00
   12    5    8     -0.28      0.00
   13    5    8      0.27      0.00
   14    5    8      0.03      0.00
   15    5    8      0.16      0.00
   16    5    8      0.36      0.00
   17    5    8     -0.14      0.00
   18    5    8     -0.47      0.00
   19    5    8      0.18      0.00
   20    5    8     -0.27      0.00
  -22    6    8     -0.22      0.00
  -21    6    8     -0.56      0.00
  -20    6    8      0.55      0.00
  -19    6    8     -0.19      0.00
  -18    6    8      0.21      0.00
  -17    6    8     -0.16      0.00
  -16    6    8      0.18      0.00
  -15    6    8     -0.15      0.00
  -14    6    8     -0.06      0.00
  -13    6    8      0.70      0.00
  -12    6    8     -0.13      0.00
  -11    6    8     -0.29      0.00
  -10    6    8     -0.13      0.00
   -9    6    8      0.00      0.00
   -8    6    8      0.32      0.00
   -7    6    8     -0.12      0.00
   -6    6    8      0.37      0.00
   -5    6    8     -0.25      0.00
   -4    6    8      0.05      0.00
   -3    6    8      0.41      0.00
   -2    6    8     -0.46      0.00
   -1    6    8      0.68      0.00
    0    6    8     -0.97      0.00
    1    6    8     -0.13      0.00
    2    6    8     -0.75      0.00
    3    6    8     -0.58      0.00
    4    6    8      0.73      0.00
    5    6    8     -0.41      0.00
    6    6    8     -0.29      0.00
    7    6    8     -0.59      0.00
    8    6    8      1.01      0.00
    9    6    8     -0.04      0.00
   10    6    8     -0.41      0.00
   11    6    8     -0.36      0.00
   12    6    8      0.29      0.00
   13    6    8     -0.05      0.00
   14    6    8      0.38      0.00
   15    6    8     -0.21      0.00
   16    6    8     -0.25      0.00
   17    6    8      0.68      0.00
   18    6    8      0.33      0.00
   19    6    8      1.40      0.00
  -21    7    8      0.27      0.00
  -20    7    8      0.19      0.00
  -19    7    8      1.02      0.00
  -18    7    8     -0.42      0.00
  -17    7    8     -0.33      0.00
  -16    7    8     -0.16      0.00
  -15    7    8     -0.61      0.00
  -14    7    8     -0.04      0.00
  -13    7    8     -1.77      0.00
  -12    7    8      0.56      0.00
  -11    7    8     -0.21      0.00
  -10    7    8      0.57      0.00
   -9    7    8     -0.03      0.00
   -8    7    8     -0.16      0.00
   -7    7    8      0.16      0.00
   -6    7    8     -0.36      0.00
   -5    7    8      0.14      0.00
   -4    7    8     -0.35      0.00
   -3    7    8      0.76      0.00
   -2    7    8      0.89      0.00
   -1    7    8     -0.22      0.00
    0    7    8      0.44      0.00
    1    7    8     -1.23      0.00
    2    7    8     -0.32      0.00
    3    7    8     -0.08      0.00
    4    7    8      0.23      0.00
    5    7    8      0.80      0.00
    6    7    8      0.16      0.00
    7    7    8      0.66      0.00
    8    7    8     -0.79      0.00
    9    7    8     -0.06      0.00
   10    7    8      0.32      0.00
   11    7    8      0.01      0.00
   12    7    8     -0.05      0.00
   13    7    8      0.21      0.00
   14    7    8      0.62      0.00
   15    7    8      0.20      0.00
   16    7    8     -0.06      0.00
   17    7    8      0.08      0.00
   18    7    8      0.05      0.00
   19    7    8     -0.26      0.00
  -21    8    8     -0.25      0.00
  -20    8    8      0.06      0.00
  -19    8    8     -0.16      0.00
  -18    8    8     -0.21      0.00
  -17    8    8      0.12      0.00
  -16    8    8     -0.03      0.00
  -15    8    8     -0.69      0.00
  -14    8    8      0.39      0.00
  -13    8    8      0.58      0.00
  -12    8    8     -0.58      0.00
  -11    8    8      0.80      0.00
  -10    8    8      0.53      0.00
   -9    8    8     -0.39      0.00
   -8    8    8      0.31      0.00
   -7    8    8      0.08      0.00
   -6    8    8      0.03      0.00
   -5    8    8     -0.58      0.00
   -4    8    8      0.38      0.00
   -3    8    8     -0.05      0.00
   -2    8    8     -0.04      0.00
   -1    8    8     -0.11      0.00
    0    8    8     -0.40      0.00
    1    8    8     -0.20      0.00
    2    8    8     -0.38      0.00
    3    8    8      0.64      0.00
    4    8    8      0.12      0.00
    5    8    8      0.19      0.00
    6    8    8     -0.20      0.00
    7    8    8      0.06      0.00
    8    8    8     -0.01      0.00
    9    8    8     -0.18      0.00
   10    8    8      0.22      0.00
   11    8    8      0.20      0.00
   12    8    8      0.68      0.00
   13    8    8     -0.15      0.00
   14    8    8     -0.87      0.00
   15    8    8     -0.12      0.00
   16    8    8      0.27      0.00
   17    8    8      0.59      0.00
   18    8    8      0.12      0.00
   19    8    8     -0.92      0.00
  -20    9    8     -0.50      0.00
  -19    9    8      0.77      0.00
  -18    9    8      0.53      0.00
  -17    9    8     -0.15      0.00
  -16    9    8      0.41      0.00
  -15    9    8      0.74      0.00
  -14    9    8     -0.29      0.00
  -13    9    8     -0.33      0.00
  -12    9    8      0.33      0.00
  -11    9    8     -0.44      0.00
  -10    9    8      0.15      0.00
   -9    9    8     -0.46      0.00
   -8    9    8      0.32      0.00
   -7    9    8     -0.49      0.00
   -6    9    8     -0.51      0.00
   -5    9    8     -0.21      0.00
   -4    9    8     -0.11      0.00
   -3    9    8      0.45      0.00
   -2    9    8     -0.91      0.00
   -1    9    8      0.17      0.00
    0    9    8     -0.07      0.00
    1    9    8      0.23      0.00
    2    9    8      0.36      0.00
    3    9    8     -0.26      0.00
    4    9    8      0.20      0.00
    5    9    8      0.36      0.00
    6    9    8     -0.50      0.00
    7    9    8     -0.15      0.00
    8    9    8     -0.70      0.00
    9    9    8     -0.21      0.00
   10    9    8     -0.26      0.00
   11    9    8      0.64      0.00
   12    9    8     -0.68      0.00
   13    9    8      0.26      0.00
   14    9    8     -0.67      0.00
   15    9    8      0.51      0.00
   16    9    8     -0.13      0.00
   17    9    8     -0.29      0.00
   18    9    8     -0.15      0.00
   19    9    8     -0.06      0.00
  -20   10    8      1.09      0.00
  -19   10    8     -0.16      0.00
  -18   10    8      0.44      0.00
  -17   10    8      0.35      0.00
  -16   10    8      0.12      0.00
  -15   10    8      0.07      0.00
  -14   10    8     -0.10      0.00
  -13   10    8     -0.14      0.00
  -12   10    8     -0.20      0.00
  -11   10    8     -0.26      0.00
  -10   10    8      0.06      0.00
   -9   10    8     -0.42      0.00
   -8   10    8      0.53      0.00
   -7   10    8     -0.57      0.00
   -6   10    8     -0.52      0.00
   -5   10    8      0.03      0.00
   -4   10    8     -0.38      0.00
   -3   10    8     -0.21      0.00
   -2   10    8     -0.16      0.00
   -1   10    8      0.04      0.00
    0   10    8      0.60      0.00
    1   10    8     -0.10      0.00
    2   10    8      0.60      0.00
    3   10    8      0.06      0.00
    4   10    8      0.15      0.00
    5   10    8      0.24      0.00
    6   10    8      0.08      0.00
    7   10    8      0.14      0.00
    8   10    8     -0.64      0.00
    9   10    8      0.52      0.00
   10   10    8     -0.27      0.00
   11   10    8      0.50      0.00
   12   10    8      0.69      0.00
   13   10    8     -0.25      0.00
   14   10    8     -0.33      0.00
   15   10    8      0.82      0.00
   16   10    8      0.68      0.00
   17   10    8      0.02      0.00
   18   10    8     -0.17      0.00
  -20   11    8     -0.61      0.00
  -19   11    8     -0.02      0.00
  -18   11    8     -1.14      0.00
  -17   11    8     -0.77      0.00
  -16   11    8      0.46      0.00
  -15   11    8     -0.78      0.00
  -14   11    8     -0.17      0.00
  -13   11    8      0.05      0.00
  -12   11    8      0.18      0.00
  -11   11    8     -0.20      0.00
  -10   11    8     -0.17      0.00
   -9   11    8      0.29      0.00
   -8   11    8      0.35      0.00
   -7   11    8     -0.70      0.00
   -6   11    8     -0.20      0.00
   -5   11    8      0.23      0.00
   -4   11    8     -0.15      0.00
   -3   11    8     -0.11      0.00
   -2   11    8      0.19      0.00
   -1   11    8      0.60      0.00
    0   11    8     -0.44      0.00
    1   11    8      0.05      0.00
    2   11    8     -0.31      0.00
    3   11    8     -0.01      0.00
    4   11    8     -0.59      0.00
    5   11    8     -0.32      0.00
    6   11    8     -0.27      0.00
    7   11    8     -0.10      0.00
    8   11    8     -0.86      0.00
    9   11    8     -0.50      0.00
   10   11    8      0.49      0.00
   11   11    8     -0.33      0.00
   12   11    8     -0.21      0.00
   13   11    8      0.10      0.00
   14   11    8      0.61      0.00
   15   11    8     -0.82      0.00
   16   11    8      0.94      0.00
   17   11    8     -0.65      0.00
  -19   12    8     -0.38      0.00
  -18   12    8      0.57      0.00
  -17   12    8     -0.67      0.00
  -16   12    8      0.71      0.00
  -15   12    8     -0.13      0.00
  -14   12    8      0.19      0.00
  -13   12    8     -0.15      0.00
  -12   12    8     -0.31      0.00
  -11   12    8      0.17      0.00
  -10   12    8      0.31      0.00
   -9   12    8      0.06      0.00
   -8   12    8      0.33      0.00
   -7   12    8     -0.32      0.00
   -6   12    8     -0.78      0.00
   -5   12    8     -0.10      0.00
   -4   12    8      0.08      0.00
   -3   12    8      0.10      0.00
   -2   12    8      0.31      0.00
   -1   12    8      0.52      0.00
    0   12    8      0.05      0.00
    1   12    8     -0.18      0.00
    2   12    8      0.13      0.00
    3   12    8     -0.51      0.00
    4   12    8      0.16      0.00
    5   12    8      0.06      0.00
    6   12    8      0.02      0.00
    7   12    8      0.38      0.00
    8   12    8      0.04      0.00
    9   12    8      0.19      0.00
   10   12    8      0.32      0.00
   11   12    8      0.72      0.00
   12   12    8      0.16      0.00
   13   12    8     -0.38      0.00
   14   12    8      0.94      0.00
   15   12    8      0.20      0.00
   16   12    8     -0.71      0.00
  -18   13    8      0.67      0.00
  -17   13    8      0.95      0.00
  -16   13    8     -0.26      0.00
  -15   13    8      0.05      0.00
  -14   13    8     -0.35      0.00
  -13   13    8      0.12      0.00
  -12   13    8      0.59      0.00
  -11   13    8      0.45      0.00
  -10   13    8      0.35      0.00
   -9   13    8      0.44      0.00
   -8   13    8     -0.22      0.00
   -7   13    8     -0.24      0.00
   -6   13    8     -0.38      0.00
   -5   13    8      0.74      0.00
   -4   13    8      1.11      0.00
   -3   13    8      0.65      0.00
   -2   13    8      0.53      0.00
   -1   13    8     -0.39      0.00
    0   13    8     -0.03      0.00
    1   13    8     -0.54      0.00
    2   13    8     -0.92      0.00
    3   13    8      0.52      0.00
    4   13    8     -0.12      0.00
    5   13    8     -0.49      0.00
    6   13    8      0.64      0.00
    7   13    8     -0.55      0.00
    8   13    8      0.47      0.00
    9   13    8     -0.48      0.00
   10   13    8      0.21      0.00
   11   13    8     -0.13      0.00
   12   13    8      0.17      0.00
   13   13    8      0.27      0.00
   14   13    8      0.10      0.00
   15   13    8      0.61      0.00
  -19   14    8      0.91      0.00
  -18   14    8      0.06      0.00
  -17   14    8      0.20      0.00
  -16   14    8      0.32      0.00
  -15   14    8     -0.99      0.00
  -14   14    8      0.49      0.00
  -13   14    8     -0.21      0.00
  -12   14    8      0.74      0.00
  -11   14    8      0.36      0.00
  -10   14    8     -0.62      0.00
   -9   14    8     -0.11      0.00
   -8   14    8     -0.40      0.00
   -7   14    8     -0.32      0.00
   -6   14    8      0.13      0.00
   -5   14    8      0.22      0.00
   -4   14    8      0.63      0.00
   -3   14    8      0.15      0.00
   -2   14    8     -0.15      0.00
   -1   14    8     -0.01      0.00
    0   14    8     -0.53      0.00
    1   14    8      0.22      0.00
    2   14    8     -0.45      0.00
    3   14    8     -0.26      0.00
    4   14    8      0.69      0.00
    5   14    8     -0.47      0.00
    6   14    8      0.43      0.00
    7   14    8      0.70      0.00
    8   14    8      0.12      0.00
    9   14    8      0.21      0.00
   10   14    8      0.04      0.00
   11   14    8     -0.78      0.00
   12   14    8     -0.85      0.00
   13   14    8      0.10      0.00
   14   14    8      0.59      0.00
   15   14    8     -0.66      0.00
  -17   15    8      0.55      0.00
  -16   15    8     -0.02      0.00
  -15   15    8      0.71      0.00
  -14   15    8     -0.80      0.00
  -13   15    8      0.31      0.00
  -12   15    8     -0.43      0.00
  -11   15    8      0.38      0.00
  -10   15    8      0.03      0.00
   -9   15    8     -0.54      0.00
   -8   15    8     -0.21      0.00
   -7   15    8     -0.45      0.00
   -6   15    8     -0.47      0.00
   -5   15    8      0.32      0.00
   -4   15    8     -0.58      0.00
   -3   15    8      0.47      0.00
   -2   15    8      0.01      0.00
   -1   15    8     -0.56      0.00
    0   15    8      0.03      0.00
    1   15    8     -0.80      0.00
    2   15    8      0.44      0.00
    3   15    8      0.29      0.00
    4   15    8     -0.41      0.00
    5   15    8      0.19      0.00
    6   15    8     -0.19      0.00
    7   15    8      0.15      0.00
    8   15    8      0.77      0.00
    9   15    8     -0.21      0.00
   10   15    8     -0.63      0.00
   11   15    8      0.39      0.00
   12   15    8      0.35      0.00
   13   15    8      0.46      0.00
   14   15    8      1.06      0.00
  -16   16    8      0.33      0.00
  -15   16    8     -0.99      0.00
  -14   16    8     -0.36      0.00
  -13   16    8     -0.22      0.00
  -12   16    8     -0.41      0.00
  -11   16    8     -0.42      0.00
  -10   16    8      0.29      0.00
   -9   16    8      0.12      0.00
   -8   16    8     -0.77      0.00
   -7   16    8     -0.21      0.00
   -6   16    8      0.10      0.00
   -5   16    8      1.09      0.00
   -4   16    8      0.89      0.00
   -3   16    8      0.42      0.00
   -2   16    8      0.32      0.00
   -1   16    8     -0.57      0.00
    0   16    8     -0.45      0.00
    1   16    8      0.06      0.00
    2   16    8     -0.71      0.00
    3   16    8      0.16      0.00
    4   16    8     -0.24      0.00
    5   16    8     -0.34      0.00
    6   16    8      0.43      0.00
    7   16    8     -0.68      0.00
    8   16    8     -0.24      0.00
    9   16    8      0.85      0.00
   10   16    8     -0.29      0.00
   11   16    8     -0.39      0.00
   12   16    8      0.80      0.00
   13   16    8      0.20      0.00
   14   16    8     -0.28      0.00
  -14   17    8     -1.40      0.00
  -13   17    8     -0.36      0.00
  -12   17    8     -0.19      0.00
  -11   17    8      1.07      0.00
  -10   17    8     -0.05      0.00
   -9   17    8      0.00      0.00
   -8   17    8      0.12      0.00
   -7   17    8     -0.53      0.00
   -6   17    8      1.16      0.00
   -5   17    8      0.59      0.00
   -4   17    8      0.40      0.00
   -3   17    8     -0.50      0.00
   -2   17    8     -0.82      0.00
   -1   17    8      0.61      0.00
    0   17    8     -0.21      0.00
    1   17    8     -0.66      0.00
    2   17    8      0.92      0.00
    3   17    8     -0.83      0.00
    4   17    8      0.23      0.00
    5   17    8     -0.10      0.00
    6   17    8     -0.56      0.00
    7   17    8      0.31      0.00
    8   17    8      0.60      0.00
    9   17    8     -0.14      0.00
   10   17    8      0.88      0.00
   11   17    8      0.19      0.00
   12   17    8     -0.92      0.00
  -14   18    8     -0.35      0.00
  -13   18    8     -0.30      0.00
  -12   18    8      0.20      0.00
  -11   18    8      1.13      0.00
  -10   18    8     -0.08      0.00
   -9   18    8     -0.55      0.00
   -8   18    8      0.24      0.00
   -7   18    8     -0.74      0.00
   -6   18    8      0.72      0.00
   -5   18    8      0.58      0.00
   -4   18    8     -0.05      0.00
   -3   18    8      0.59      0.00
   -2   18    8     -0.68      0.00
   -1   18    8     -0.57      0.00
    0   18    8      0.29      0.00
    1   18    8     -0.72      0.00
    2   18    8     -0.68      0.00
    3   18    8      1.17      0.00
    4   18    8     -0.64      0.00
    5   18    8     -0.37      0.00
    6   18    8     -0.16      0.00
    7   18    8     -1.00      0.00
    8   18    8      0.57      0.00
    9   18    8     -0.14      0.00
   10   18    8     -0.29      0.00
  -13   19    8      0.22      0.00
  -12   19    8      0.12      0.00
  -11   19    8      0.93      0.00
  -10   19    8     -0.29      0.00
   -9   19    8     -0.60      0.00
   -8   19    8      0.08      0.00
   -7   19    8      0.61      0.00
   -6   19    8     -0.32      0.00
   -5   19    8      0.06      0.00
   -4   19    8     -0.11      0.00
   -3   19    8     -0.08      0.00
   -2   19    8     -0.01      0.00
   -1   19    8     -0.22      0.00
    0   19    8      0.09      0.00
    1   19    8      0.89      0.00
    2   19    8      0.47      0.00
    3   19    8     -0.12      0.00
    4   19    8      0.31      0.00
    5   19    8     -0.21      0.00
    6   19    8     -0.60      0.00
    7   19    8      1.01      0.00
    8   19    8      0.06      0.00
   -9   20    8     -0.22      0.00
   -8   20    8      0.06      0.00
   -7   20    8     -0.07      0.00
   -6   20    8      0.93      0.00
   -5   20    8     -0.62      0.00
   -4   20    8      0.00      0.00
   -3   20    8     -0.22      0.00
   -2   20    8     -0.59      0.00
   -1   20    8      0.04      0.00
    0   20    8      0.01      0.00
    1   20    8     -0.02      0.00
    2   20    8     -0.32      0.00
    3   20    8      0.83      0.00
    4   20    8     -0.50      0.00
    5   20    8     -0.03      0.00
    6   20    8     -0.20      0.00
    7   20    8      0.66      0.00
    8   20    8      0.57      0.00
   -7   21    8     -0.06      0.00
   -6   21    8     -1.37      0.00
   -5   21    8      0.07      0.00
   -4   21    8      0.46      0.00
   -3   21    8      0.49      0.00
   -2   21    8      0.65      0.00
   -1   21    8      0.23      0.00
    0   21    8      0.59      0.00
    1   21    8     -0.12      0.00
    2   21    8     -0.01      0.00
    3   21    8     -0.92      0.00
  -21    0    9     -0.49      0.00
  -19    0    9      0.12      0.00
  -17    0    9     -0.39      0.00
  -15    0    9      1.36      0.00
  -13    0    9      0.78      0.00
  -11    0    9     -0.13      0.00
   -9    0    9     -0.16      0.00
   -7    0    9     -1.46      0.00
   -5    0    9     -1.69      0.00
   -3    0    9     -1.03      0.00
   -1    0    9      0.46      0.00
    1    0    9      0.49      0.00
    3    0    9     -0.06      0.00
    5    0    9     -0.37      0.00
    7    0    9     -0.76      0.00
    9    0    9     -0.24      0.00
   11    0    9      0.99      0.00
   13    0    9     -0.12      0.00
   15    0    9      0.34      0.00
   17    0    9     -0.71      0.00
   19    0    9     -1.27      0.00
  -22    1    9      1.25      0.00
  -21    1    9     -0.21      0.00
  -20    1    9      0.45      0.00
  -19    1    9     -0.44      0.00
  -18    1    9     -0.27      0.00
  -17    1    9     -0.21      0.00
  -16    1    9     -0.56      0.00
  -15    1    9      0.44      0.00
  -14    1    9      0.51      0.00
  -13    1    9     -0.18      0.00
  -12    1    9      0.05      0.00
  -11    1    9     -0.20      0.00
  -10    1    9     -0.28      0.00
   -9    1    9      0.46      0.00
   -8    1    9     -1.38      0.00
   -7    1    9     -0.43      0.00
   -6    1    9     -0.04      0.00
   -5    1    9      0.41      0.00
   -4    1    9      0.12      0.00
   -3    1    9      0.60      0.00
   -2    1    9      0.34      0.00
   -1    1    9      0.52      0.00
    0    1    9      0.83      0.00
    1    1    9     -0.51      0.00
    2    1    9      0.11      0.00
    3    1    9     -0.03      0.00
    4    1    9      1.12      0.00
    5    1    9     -0.11      0.00
    6    1    9     -0.03      0.00
    7    1    9     -0.32      0.00
    8    1    9     -0.22      0.00
    9    1    9     -0.45      0.00
   10    1    9      0.72      0.00
   11    1    9     -0.24      0.00
   12    1    9      0.28      0.00
   13    1    9      0.38      0.00
   14    1    9     -0.02      0.00
   15    1    9     -0.21      0.00
   16    1    9     -0.17      0.00
   17    1    9     -0.57      0.00
   18    1    9      0.01      0.00
   19    1    9     -0.20      0.00
   20    1    9     -0.53      0.00
  -22    2    9     -1.21      0.00
  -21    2    9      0.20      0.00
  -20    2    9      0.08      0.00
  -19    2    9     -0.70      0.00
  -18    2    9      0.11      0.00
  -17    2    9      0.45      0.00
  -16    2    9      0.07      0.00
  -15    2    9     -0.17      0.00
  -14    2    9      0.71      0.00
  -13    2    9      0.54      0.00
  -12    2    9     -0.17      0.00
  -11    2    9     -0.32      0.00
  -10    2    9     -0.50      0.00
   -9    2    9     -0.24      0.00
   -8    2    9     -0.86      0.00
   -7    2    9     -0.40      0.00
   -6    2    9      0.04      0.00
   -5    2    9      0.46      0.00
   -4    2    9      0.96      0.00
   -3    2    9      0.26      0.00
   -2    2    9      0.65      0.00
   -1    2    9     -0.64      0.00
    0    2    9     -0.09      0.00
    1    2    9     -0.55      0.00
    2    2    9     -0.65      0.00
    3    2    9      0.70      0.00
    4    2    9     -1.69      0.00
    5    2    9      0.37      0.00
    6    2    9      0.45      0.00
    7    2    9     -0.19      0.00
    8    2    9     -0.72      0.00
    9    2    9      0.54      0.00
   10    2    9     -0.35      0.00
   11    2    9      0.77      0.00
   12    2    9     -0.57      0.00
   13    2    9      0.44      0.00
   14    2    9     -0.02      0.00
   15    2    9     -0.10      0.00
   16    2    9     -0.29      0.00
   17    2    9      0.14      0.00
   18    2    9      0.21      0.00
   19    2    9      0.11      0.00
   20    2    9      0.63      0.00
  -22    3    9      0.09      0.00
  -21    3    9     -1.29      0.00
  -20    3    9      0.45      0.00
  -19    3    9     -0.31      0.00
  -18    3    9     -0.55      0.00
  -17    3    9      0.20      0.00
  -16    3    9      0.17      0.00
  -15    3    9      0.43      0.00
  -14    3    9      0.40      0.00
  -13    3    9      0.61      0.00
  -12    3    9     -0.80      0.00
  -11    3    9     -0.16      0.00
  -10    3    9     -0.67      0.00
   -9    3    9     -0.32      0.00
   -8    3    9     -0.52      0.00
   -7    3    9      1.00      0.00
   -6    3    9      0.58      0.00
   -5    3    9      0.12      0.00
   -4    3    9     -0.40      0.00
   -3    3    9      0.20      0.00
   -2    3    9     -0.72      0.00
   -1    3    9     -0.35      0.00
    0    3    9     -1.07      0.00
    1    3    9     -0.29      0.00
    2    3    9     -0.06      0.00
    3    3    9     -0.03      0.00
    4    3    9      0.14      0.00
    5    3    9     -0.38      0.00
    6    3    9      0.16      0.00
    7    3    9     -0.16      0.00
    8    3    9      0.17      0.00
    9    3    9     -0.54      0.00
   10    3    9      0.27      0.00
   11    3    9     -0.12      0.00
   12    3    9      1.02      0.00
   13    3    9      0.56      0.00
   14    3    9      0.21      0.00
   15    3    9      0.49      0.00
   16    3    9     -0.22      0.00
   17    3    9      0.44      0.00
   18    3    9      0.71      0.00
   19    3    9     -0.17      0.00
   20    3    9      0.40      0.00
  -22    4    9     -0.52      0.00
  -21    4    9      1.06      0.00
  -20    4    9     -0.07      0.00
  -19    4    9      0.50      0.00
  -18    4    9      0.33      0.00
  -17    4    9     -0.34      0.00
  -16    4    9     -0.32      0.00
  -15    4    9      0.44      0.00
  -14    4    9     -0.90      0.00
  -13    4    9     -0.03      0.00
  -12    4    9     -0.05      0.00
  -11    4    9     -0.42      0.00
  -10    4    9      0.01      0.00
   -9    4    9     -0.65      0.00
   -8    4    9      0.37      0.00
   -7    4    9      0.27      0.00
   -6    4    9     -0.26      0.00
   -5    4    9      1.01      0.00
   -4    4    9      0.03      0.00
   -3    4    9      0.24      0.00
   -2    4    9      0.07      0.00
   -1    4    9     -1.07      0.00
    0    4    9     -0.58      0.00
    1    4    9     -0.53      0.00
    2    4    9      0.73      0.00
    3    4    9      0.04      0.00
    4    4    9      0.42      0.00
    5    4    9      0.86      0.00
    6    4    9      0.44      0.00
    7    4    9     -0.02      0.00
    8    4    9      0.13      0.00
    9    4    9      0.16      0.00
   10    4    9     -0.13      0.00
   11    4    9      0.61      0.00
   12    4    9      0.65      0.00
   13    4    9      0.67      0.00
   14    4    9      0.36      0.00
   15    4    9     -0.13      0.00
   16    4    9      0.33      0.00
   17    4    9     -0.36      0.00
   18    4    9      0.07      0.00
   19    4    9      0.28      0.00
   20    4    9      0.16      0.00
  -22    5    9     -0.68      0.00
  -21    5    9     -0.40      0.00
  -20    5    9      0.82      0.00
  -19    5    9     -0.07      0.00
  -18    5    9      0.48      0.00
  -17    5    9      0.39      0.00
  -16    5    9     -0.17      0.00
  -15    5    9      0.23      0.00
  -14    5    9      0.29      0.00
  -13    5    9      0.12      0.00
  -12    5    9     -0.37      0.00
  -11    5    9      0.00      0.00
  -10    5    9     -0.35      0.00
   -9    5    9      0.09      0.00
   -8    5    9     -0.01      0.00
   -7    5    9      0.67      0.00
   -6    5    9     -0.02      0.00
   -5    5    9     -0.66      0.00
   -4    5    9      0.25      0.00
   -3    5    9     -0.66      0.00
   -2    5    9     -0.98      0.00
   -1    5    9     -0.36      0.00
    0    5    9      0.00      0.00
    1    5    9      0.54      0.00
    2    5    9      0.69      0.00
    3    5    9      0.89      0.00
    4    5    9     -0.12      0.00
    5    5    9      0.13      0.00
    6    5    9      0.27      0.00
    7    5    9      0.25      0.00
    8    5    9      0.28      0.00
    9    5    9     -0.39      0.00
   10    5    9      0.21      0.00
   11    5    9      0.00      0.00
   12    5    9      0.31      0.00
   13    5    9      0.25      0.00
   14    5    9     -0.32      0.00
   15    5    9     -0.11      0.00
   16    5    9     -0.46      0.00
   17    5    9      1.25      0.00
   18    5    9      0.49      0.00
   19    5    9     -0.10      0.00
  -22    6    9     -0.13      0.00
  -21    6    9      1.89      0.00
  -20    6    9      0.78      0.00
  -19    6    9     -0.01      0.00
  -18    6    9      0.79      0.00
  -17    6    9     -0.19      0.00
  -16    6    9     -0.26      0.00
  -15    6    9     -0.61      0.00
  -14    6    9     -0.95      0.00
  -13    6    9      0.34      0.00
  -12    6    9      0.09      0.00
  -11    6    9      0.36      0.00
  -10    6    9     -0.37      0.00
   -9    6    9     -0.30      0.00
   -8    6    9      0.19      0.00
   -7    6    9     -0.15      0.00
   -6    6    9     -0.09      0.00
   -5    6    9     -0.03      0.00
   -4    6    9     -0.38      0.00
   -3    6    9      0.14      0.00
   -2    6    9     -0.07      0.00
   -1    6    9     -0.24      0.00
    0    6    9     -0.55      0.00
    1    6    9      0.83      0.00
    2    6    9      0.26      0.00
    3    6    9      0.71      0.00
    4    6    9      0.25      0.00
    5    6    9      0.00      0.00
    6    6    9     -0.06      0.00
    7    6    9     -0.52      0.00
    8    6    9      0.15      0.00
    9    6    9     -0.16      0.00
   10    6    9     -0.10      0.00
   11    6    9      0.09      0.00
   12    6    9     -0.04      0.00
   13    6    9      0.55      0.00
   14    6    9      0.08      0.00
   15    6    9     -0.47      0.00
   16    6    9      0.28      0.00
   17    6    9     -0.03      0.00
   18    6    9     -0.77      0.00
   19    6    9      0.17      0.00
  -21    7    9     -0.24      0.00
  -20    7    9      0.99      0.00
  -19    7    9      0.64      0.00
  -18    7    9      0.10      0.00
  -17    7    9     -0.57      0.00
  -16    7    9     -0.22      0.00
  -15    7    9     -0.31      0.00
  -14    7    9     -0.17      0.00
  -13    7    9     -0.17      0.00
  -12    7    9      1.05      0.00
  -11    7    9     -0.15      0.00
  -10    7    9     -0.04      0.00
   -9    7    9      0.01      0.00
   -8    7    9     -0.34      0.00
   -7    7    9      0.20      0.00
   -6    7    9     -0.56      0.00
   -5    7    9      0.01      0.00
   -4    7    9      0.02      0.00
   -3    7    9     -0.26      0.00
   -2    7    9     -0.25      0.00
   -1    7    9      0.11      0.00
    0    7    9      0.30      0.00
    1    7    9      0.29      0.00
    2    7    9      0.60      0.00
    3    7    9     -0.73      0.00
    4    7    9     -0.13      0.00
    5    7    9     -0.48      0.00
    6    7    9      0.04      0.00
    7    7    9     -0.69      0.00
    8    7    9      0.00      0.00
    9    7    9      0.61      0.00
   10    7    9      0.23      0.00
   11    7    9     -0.32      0.00
   12    7    9      0.06      0.00
   13    7    9     -1.05      0.00
   14    7    9      0.05      0.00
   15    7    9      0.50      0.00
   16    7    9      0.03      0.00
   17    7    9     -0.13      0.00
   18    7    9     -0.97      0.00
  -21    8    9      0.62      0.00
  -20    8    9     -0.34      0.00
  -19    8    9      0.30      0.00
  -18    8    9      0.38      0.00
  -17    8    9     -0.33      0.00
  -16    8    9     -0.33      0.00
  -15    8    9     -0.09      0.00
  -14    8    9      0.54      0.00
  -13    8    9     -0.49      0.00
  -12    8    9     -0.18      0.00
  -11    8    9      0.29      0.00
  -10    8    9     -0.71      0.00
   -9    8    9      0.18      0.00
   -8    8    9     -0.53      0.00
   -7    8    9     -0.29      0.00
   -6    8    9     -0.03      0.00
   -5    8    9      0.26      0.00
   -4    8    9      0.17      0.00
   -3    8    9     -0.72      0.00
   -2    8    9      0.10      0.00
   -1    8    9     -0.20      0.00
    0    8    9      0.86      0.00
    1    8    9      0.03      0.00
    2    8    9     -0.65      0.00
    3    8    9     -0.05      0.00
    4    8    9     -1.09      0.00
    5    8    9     -0.24      0.00
    6    8    9     -1.35      0.00
    7    8    9      0.20      0.00
    8    8    9      0.62      0.00
    9    8    9     -0.88      0.00
   10    8    9     -0.15      0.00
   11    8    9     -0.10      0.00
   12    8    9     -0.13      0.00
   13    8    9     -0.63      0.00
   14    8    9      0.48      0.00
   15    8    9     -0.01      0.00
   16    8    9      0.12      0.00
   17    8    9     -0.61      0.00
   18    8    9     -0.20      0.00
  -21    9    9     -0.51      0.00
  -20    9    9      0.59      0.00
  -19    9    9      0.40      0.00
  -18    9    9     -0.48      0.00
  -17    9    9      0.16      0.00
  -16    9    9      0.76      0.00
  -15    9    9     -0.79      0.00
  -14    9    9     -0.82      0.00
  -13    9    9      0.14      0.00
  -12    9    9     -0.17      0.00
  -11    9    9     -0.66      0.00
  -10    9    9      0.79      0.00
   -9    9    9     -0.30      0.00
   -8    9    9     -0.27      0.00
   -7    9    9      0.01      0.00
   -6    9    9      0.22      0.00
   -5    9    9     -0.04      0.00
   -4    9    9     -0.17      0.00
   -3    9    9      0.40      0.00
   -2    9    9      0.28      0.00
   -1    9    9      0.78      0.00
    0    9    9     -0.11      0.00
    1    9    9      0.46      0.00
    2    9    9     -0.64      0.00
    3    9    9     -0.30      0.00
    4    9    9      0.24      0.00
    5    9    9      0.01      0.00
    6    9    9      0.63      0.00
    7    9    9     -0.11      0.00
    8    9    9      0.13      0.00
    9    9    9      0.49      0.00
   10    9    9      0.02      0.00
   11    9    9     -0.08      0.00
   12    9    9     -0.44      0.00
   13    9    9      0.29      0.00
   14    9    9      0.25      0.00
   15    9    9      0.84      0.00
   16    9    9     -1.37      0.00
   17    9    9      0.33      0.00
  -20   10    9     -0.70      0.00
  -19   10    9     -0.54      0.00
  -18   10    9     -0.06      0.00
  -17   10    9     -0.17      0.00
  -16   10    9     -0.47      0.00
  -15   10    9      0.53      0.00
  -14   10    9     -0.40      0.00
  -13   10    9     -0.27      0.00
  -12   10    9      0.40      0.00
  -11   10    9     -0.10      0.00
  -10   10    9      0.31      0.00
   -9   10    9     -0.11      0.00
   -8   10    9     -0.39      0.00
   -7   10    9      0.24      0.00
   -6   10    9      0.33      0.00
   -5   10    9      0.91      0.00
   -4   10    9     -0.09      0.00
   -3   10    9      0.41      0.00
   -2   10    9      0.10      0.00
   -1   10    9     -0.68      0.00
    0   10    9      0.13      0.00
    1   10    9     -1.03      0.00
    2   10    9      0.38      0.00
    3   10    9     -0.37      0.00
    4   10    9     -0.34      0.00
    5   10    9      0.51      0.00
    6   10    9     -0.15      0.00
    7   10    9      0.29      0.00
    8   10    9     -0.26      0.00
    9   10    9     -0.05      0.00
   10   10    9     -0.25      0.00
   11   10    9      0.49      0.00
   12   10    9     -0.38      0.00
   13   10    9      0.17      0.00
   14   10    9     -1.03      0.00
   15   10    9     -0.19      0.00
   16   10    9      0.05      0.00
   17   10    9     -0.19      0.00
  -20   11    9      0.45      0.00
  -19   11    9      0.10      0.00
  -18   11    9      0.07      0.00
  -17   11    9      0.73      0.00
  -16   11    9      0.86      0.00
  -15   11    9      0.07      0.00
  -14   11    9      0.22      0.00
  -13   11    9     -0.07      0.00
  -12   11    9     -0.30      0.00
  -11   11    9     -0.26      0.00
  -10   11    9      0.09      0.00
   -9   11    9     -0.31      0.00
   -8   11    9      0.17      0.00
   -7   11    9     -0.05      0.00
   -6   11    9      0.37      0.00
   -5   11    9     -0.09      0.00
   -4   11    9     -0.04      0.00
   -3   11    9     -0.36      0.00
   -2   11    9     -0.27      0.00
   -1   11    9     -0.10      0.00
    0   11    9     -0.38      0.00
    1   11    9      0.63      0.00
    2   11    9     -0.07      0.00
    3   11    9      0.50      0.00
    4   11    9      0.33      0.00
    5   11    9      0.82      0.00
    6   11    9      0.36      0.00
    7   11    9      0.27      0.00
    8   11    9     -0.46      0.00
    9   11    9      0.42      0.00
   10   11    9      0.24      0.00
   11   11    9     -0.72      0.00
   12   11    9     -0.32      0.00
   13   11    9     -0.09      0.00
   14   11    9     -0.39      0.00
   15   11    9     -1.21      0.00
   16   11    9      0.07      0.00
  -19   12    9      0.44      0.00
  -18   12    9      0.98      0.00
  -17   12    9      0.12      0.00
  -16   12    9      1.21      0.00
  -15   12    9      0.57      0.00
  -14   12    9     -0.51      0.00
  -13   12    9      0.14      0.00
  -12   12    9      0.03      0.00
  -11   12    9     -0.29      0.00
  -10   12    9      0.00      0.00
   -9   12    9     -0.61      0.00
   -8   12    9      0.62      0.00
   -7   12    9     -0.05      0.00
   -6   12    9     -0.03      0.00
   -5   12    9      1.15      0.00
   -4   12    9     -0.38      0.00
   -3   12    9     -0.41      0.00
   -2   12    9     -0.71      0.00
   -1   12    9      0.00      0.00
    0   12    9      0.07      0.00
    1   12    9     -0.59      0.00
    2   12    9      0.79      0.00
    3   12    9      0.75      0.00
    4   12    9      0.54      0.00
    5   12    9      0.87      0.00
    6   12    9     -0.01      0.00
    7   12    9      0.23      0.00
    8   12    9     -0.91      0.00
    9   12    9     -0.50      0.00
   10   12    9     -0.03      0.00
   11   12    9      0.56      0.00
   12   12    9     -0.64      0.00
   13   12    9     -0.43      0.00
   14   12    9      0.34      0.00
   15   12    9      0.34      0.00
  -19   13    9     -0.11      0.00
  -18   13    9      0.65      0.00
  -17   13    9     -0.55      0.00
  -16   13    9     -0.10      0.00
  -15   13    9     -0.26      0.00
  -14   13    9     -0.01      0.00
  -13   13    9      0.02      0.00
  -12   13    9     -0.46      0.00
  -11   13    9     -1.01      0.00
  -10   13    9      0.06      0.00
   -9   13    9     -0.13      0.00
   -8   13    9     -0.06      0.00
   -7   13    9      0.83      0.00
   -6   13    9     -0.06      0.00
   -5   13    9     -0.41      0.00
   -4   13    9      0.20      0.00
   -3   13    9     -0.93      0.00
   -2   13    9     -0.16      0.00
   -1   13    9     -0.15      0.00
    0   13    9     -0.10      0.00
    1   13    9      0.26      0.00
    2   13    9     -0.23      0.00
    3   13    9      0.73      0.00
    4   13    9      0.29      0.00
    5   13    9      0.06      0.00
    6   13    9      0.09      0.00
    7   13    9     -0.81      0.00
    8   13    9     -0.68      0.00
    9   13    9     -0.27      0.00
   10   13    9     -0.74      0.00
   11   13    9     -0.62      0.00
   12   13    9     -0.02      0.00
   13   13    9     -0.43      0.00
   14   13    9     -0.75      0.00
   15   13    9      0.21      0.00
  -19   14    9     -0.05      0.00
  -18   14    9     -0.16      0.00
  -17   14    9      0.68      0.00
  -16   14    9     -0.29      0.00
  -15   14    9     -0.61      0.00
  -14   14    9      0.19      0.00
  -13   14    9     -0.62      0.00
  -12   14    9      0.33      0.00
  -11   14    9     -0.12      0.00
  -10   14    9     -0.48      0.00
   -9   14    9      0.48      0.00
   -8   14    9      0.26      0.00
   -7   14    9     -0.36      0.00
   -6   14    9     -0.24      0.00
   -5   14    9     -0.57      0.00
   -4   14    9     -0.50      0.00
   -3   14    9     -0.35      0.00
   -2   14    9     -0.36      0.00
   -1   14    9      0.11      0.00
    0   14    9     -0.32      0.00
    1   14    9      0.16      0.00
    2   14    9      0.47      0.00
    3   14    9     -0.17      0.00
    4   14    9      0.70      0.00
    5   14    9     -0.42      0.00
    6   14    9     -0.20      0.00
    7   14    9     -0.11      0.00
    8   14    9     -0.35      0.00
    9   14    9     -0.49      0.00
   10   14    9      0.71      0.00
   11   14    9      0.07      0.00
   12   14    9      0.01      0.00
   13   14    9      0.40      0.00
   14   14    9      0.54      0.00
  -17   15    9     -0.63      0.00
  -16   15    9      0.52      0.00
  -15   15    9     -0.96      0.00
  -14   15    9     -0.25      0.00
  -13   15    9      0.46      0.00
  -12   15    9     -0.63      0.00
  -11   15    9      0.26      0.00
  -10   15    9      0.53      0.00
   -9   15    9     -0.51      0.00
   -8   15    9      0.65      0.00
   -7   15    9      0.41      0.00
   -6   15    9      0.02      0.00
   -5   15    9      0.70      0.00
   -4   15    9      0.21      0.00
   -3   15    9     -0.22      0.00
   -2   15    9      0.24      0.00
   -1   15    9     -0.66      0.00
    0   15    9      0.03      0.00
    1   15    9     -0.01      0.00
    2   15    9     -0.61      0.00
    3   15    9      0.13      0.00
    4   15    9     -0.25      0.00
    5   15    9     -0.28      0.00
    6   15    9     -0.45      0.00
    7   15    9     -0.53      0.00
    8   15    9      0.34      0.00
    9   15    9     -0.15      0.00
   10   15    9     -0.11      0.00
   11   15    9      0.60      0.00
   12   15    9     -0.20      0.00
   13   15    9     -0.74      0.00
   14   15    9      0.81      0.00
  -16   16    9     -1.54      0.00
  -15   16    9      0.21      0.00
  -14   16    9     -0.55      0.00
  -13   16    9      0.13      0.00
  -12   16    9      1.01      0.00
  -11   16    9     -0.46      0.00
  -10   16    9      0.38      0.00
   -9   16    9      0.69      0.00
   -8   16    9     -0.65      0.00
   -7   16    9      1.07      0.00
   -6   16    9     -0.17      0.00
   -5   16    9      0.57      0.00
   -4   16    9     -1.26      0.00
   -3   16    9     -0.80      0.00
   -2   16    9      0.87      0.00
   -1   16    9      0.71      0.00
    0   16    9     -0.56      0.00
    1   16    9     -0.05      0.00
    2   16    9      0.05      0.00
    3   16    9     -0.12      0.00
    4   16    9     -0.11      0.00
    5   16    9     -0.17      0.00
    6   16    9      0.52      0.00
    7   16    9      0.51      0.00
    8   16    9      0.35      0.00
    9   16    9      0.97      0.00
   10   16    9      0.05      0.00
   11   16    9     -1.09      0.00
   12   16    9     -0.24      0.00
   13   16    9     -0.72      0.00
  -14   17    9     -0.02      0.00
  -13   17    9      0.52      0.00
  -12   17    9      0.73      0.00
  -11   17    9      0.00      0.00
  -10   17    9     -0.28      0.00
   -9   17    9      0.46      0.00
   -8   17    9      0.52      0.00
   -7   17    9     -0.77      0.00
   -6   17    9      0.05      0.00
   -5   17    9     -0.92      0.00
   -4   17    9     -0.33      0.00
   -3   17    9     -0.74      0.00
   -2   17    9      0.44      0.00
   -1   17    9      0.23      0.00
    0   17    9     -0.31      0.00
    1   17    9     -0.25      0.00
    2   17    9      0.17      0.00
    3   17    9      0.29      0.00
    4   17    9     -0.07      0.00
    5   17    9     -0.81      0.00
    6   17    9      0.43      0.00
    7   17    9      0.32      0.00
    8   17    9     -0.02      0.00
    9   17    9     -0.09      0.00
   10   17    9      0.06      0.00
   11   17    9     -0.53      0.00
  -14   18    9     -0.81      0.00
  -13   18    9      0.66      0.00
  -12   18    9      0.12      0.00
  -11   18    9      0.76      0.00
  -10   18    9     -0.01      0.00
   -9   18    9      0.02      0.00
   -8   18    9      0.35      0.00
   -7   18    9     -0.42      0.00
   -6   18    9     -0.48      0.00
   -5   18    9      0.17      0.00
   -4   18    9     -0.31      0.00
   -3   18    9      1.13      0.00
   -2   18    9      0.25      0.00
   -1   18    9      0.24      0.00
    0   18    9      1.10      0.00
    1   18    9     -0.50      0.00
    2   18    9      0.65      0.00
    3   18    9     -0.41      0.00
    4   18    9     -0.56      0.00
    5   18    9      0.47      0.00
    6   18    9      0.87      0.00
    7   18    9     -0.39      0.00
    8   18    9      0.57      0.00
    9   18    9     -0.03      0.00
  -12   19    9     -0.88      0.00
  -11   19    9      0.89      0.00
  -10   19    9      0.57      0.00
   -9   19    9     -0.23      0.00
   -8   19    9      0.35      0.00
   -7   19    9     -0.01      0.00
   -6   19    9     -0.26      0.00
   -5   19    9      0.17      0.00
   -4   19    9     -0.44      0.00
   -3   19    9      0.13      0.00
   -2   19    9      0.38      0.00
   -1   19    9      0.01      0.00
    0   19    9     -0.22      0.00
    1   19    9      0.53      0.00
    2   19    9     -0.97      0.00
    3   19    9      0.27      0.00
    4   19    9     -0.24      0.00
    5   19    9     -1.01      0.00
    6   19    9      0.66      0.00
    7   19    9      0.20      0.00
    8   19    9     -0.62      0.00
   -8   20    9     -0.60      0.00
   -7   20    9     -0.77      0.00
   -6   20    9      0.07      0.00
   -5   20    9     -0.09      0.00
   -4   20    9      0.73      0.00
   -3   20    9      0.89      0.00
   -2   20    9      0.47      0.00
   -1   20    9      0.05      0.00
    0   20    9     -0.01      0.00
    1   20    9     -0.92      0.00
    2   20    9     -0.36      0.00
    3   20    9     -0.52      0.00
    4   20    9     -0.47      0.00
    5   20    9      0.83      0.00
    6   20    9     -1.36      0.00
    7   20    9     -0.29      0.00
    8   20    9     -0.42      0.00
   -7   21    9     -0.15      0.00
   -6   21    9     -0.11      0.00
   -5   21    9      0.52      0.00
   -4   21    9     -0.16      0.00
   -3   21    9      0.20      0.00
   -2   21    9     -0.24      0.00
   -1   21    9     -0.20      0.00
  -22    0   10      0.65      0.00
  -20    0   10     -1.03      0.00
  -18    0   10     -0.24      0.00
  -16    0   10     -0.15      0.00
  -14    0   10      0.17      0.00
  -12    0   10     -0.45      0.00
  -10    0   10      0.52      0.00
   -8    0   10     -0.20      0.00
   -6    0   10      2.37      0.00
   -4    0   10      1.07      0.00
   -2    0   10     -0.72      0.00
    0    0   10     -0.99      0.00
    2    0   10     -0.15      0.00
    4    0   10      0.50      0.00
    6    0   10      0.03      0.00
    8    0   10     -0.41      0.00
   10    0   10      0.80      0.00
   12    0   10      0.68      0.00
   14    0   10     -0.62      0.00
   16    0   10     -0.17      0.00
   18    0   10      1.03      0.00
  -22    1   10     -0.06      0.00
  -21    1   10     -0.54      0.00
  -20    1   10      0.00      0.00
  -19    1   10     -0.04      0.00
  -18    1   10      0.55      0.00
  -17    1   10     -0.16      0.00
  -16    1   10     -0.42      0.00
  -15    1   10      0.48      0.00
  -14    1   10     -0.09      0.00
  -13    1   10     -0.04      0.00
  -12    1   10      0.01      0.00
  -11    1   10      0.01      0.00
  -10    1   10     -0.52      0.00
   -9    1   10     -1.07      0.00
   -8    1   10      0.18      0.00
   -7    1   10      0.68      0.00
   -6    1   10      0.37      0.00
   -5    1   10      0.44      0.00
   -4    1   10     -0.22      0.00
   -3    1   10     -0.03      0.00
   -2    1   10     -0.69      0.00
   -1    1   10     -0.70      0.00
    0    1   10      0.31      0.00
    1    1   10     -0.08      0.00
    2    1   10      0.73      0.00
    3    1   10     -1.09      0.00
    4    1   10      0.76      0.00
    5    1   10      0.24      0.00
    6    1   10      0.45      0.00
    7    1   10     -0.15      0.00
    8    1   10      0.09      0.00
    9    1   10      0.70      0.00
   10    1   10      0.66      0.00
   11    1   10      0.55      0.00
   12    1   10      0.26      0.00
   13    1   10     -0.09      0.00
   14    1   10     -0.16      0.00
   15    1   10     -0.95      0.00
   16    1   10      1.08      0.00
   17    1   10      0.31      0.00
   18    1   10      0.61      0.00
   19    1   10      0.60      0.00
  -22    2   10      0.58      0.00
  -21    2   10     -0.70      0.00
  -20    2   10      0.12      0.00
  -19    2   10     -0.08      0.00
  -18    2   10      0.15      0.00
  -17    2   10      0.71      0.00
  -16    2   10     -0.49      0.00
  -15    2   10      0.25      0.00
  -14    2   10      1.11      0.00
  -13    2   10     -0.55      0.00
  -12    2   10     -0.29      0.00
  -11    2   10     -0.28      0.00
  -10    2   10     -0.58      0.00
   -9    2   10      0.41      0.00
   -8    2   10      0.34      0.00
   -7    2   10      0.27      0.00
   -6    2   10      0.08      0.00
   -5    2   10     -1.71      0.00
   -4    2   10     -0.07      0.00
   -3    2   10     -0.74      0.00
   -2    2   10      0.29      0.00
   -1    2   10     -0.21      0.00
    0    2   10      1.08      0.00
    1    2   10      0.47      0.00
    2    2   10     -0.07      0.00
    3    2   10      0.09      0.00
    4    2   10     -0.47      0.00
    5    2   10      0.89      0.00
    6    2   10      0.05      0.00
    7    2   10     -0.66      0.00
    8    2   10     -0.02      0.00
    9    2   10      0.27      0.00
   10    2   10      0.65      0.00
   11    2   10      0.77      0.00
   12    2   10     -0.01      0.00
   13    2   10      0.00      0.00
   14    2   10     -0.14      0.00
   15    2   10      0.56      0.00
   16    2   10     -0.02      0.00
   17    2   10      0.37      0.00
   18    2   10      0.49      0.00
   19    2   10     -0.51      0.00
  -22    3   10      0.24      0.00
  -21    3   10      0.93      0.00
  -20    3   10      0.77      0.00
  -19    3   10      0.34      0.00
  -18    3   10     -0.50      0.00
  -17    3   10     -0.20      0.00
  -16    3   10      0.23      0.00
  -15    3   10     -0.78      0.00
  -14    3   10     -0.43      0.00
  -13    3   10      0.45      0.00
  -12    3   10     -0.07      0.00
  -11    3   10     -0.26      0.00
  -10    3   10     -0.97      0.00
   -9    3   10      0.59      0.00
   -8    3   10      0.50      0.00
   -7    3   10     -0.37      0.00
   -6    3   10     -0.62      0.00
   -5    3   10      0.58      0.00
   -4    3   10      0.33      0.00
   -3    3   10      0.57      0.00
   -2    3   10      0.28      0.00
   -1    3   10      0.40      0.00
    0    3   10     -0.23      0.00
    1    3   10      0.72      0.00
    2    3   10     -0.70      0.00
    3    3   10      0.28      0.00
    4    3   10      0.98      0.00
    5    3   10     -0.24      0.00
    6    3   10      0.00      0.00
    7    3   10     -0.04      0.00
    8    3   10     -0.26      0.00
    9    3   10      0.88      0.00
   10    3   10      0.47      0.00
   11    3   10      0.54      0.00
   12    3   10      0.11      0.00
   13    3   10      0.09      0.00
   14    3   10     -0.17      0.00
   15    3   10     -0.42      0.00
   16    3   10      0.08      0.00
   17    3   10     -0.20      0.00
   18    3   10     -0.09      0.00
   19    3   10      0.07      0.00
  -22    4   10      0.77      0.00
  -21    4   10     -0.36      0.00
  -20    4   10      0.14      0.00
  -19    4   10     -0.16      0.00
  -18    4   10     -0.45      0.00
  -17    4   10     -0.11      0.00
  -16    4   10     -0.67      0.00
  -15    4   10      0.68      0.00
  -14    4   10      0.38      0.00
  -13    4   10      0.11      0.00
  -12    4   10     -0.10      0.00
  -11    4   10     -0.29      0.00
  -10    4   10      0.14      0.00
   -9    4   10      0.24      0.00
   -8    4   10      0.08      0.00
   -7    4   10      0.11      0.00
   -6    4   10     -0.45      0.00
   -5    4   10      0.11      0.00
   -4    4   10      0.31      0.00
   -3    4   10      0.34      0.00
   -2    4   10      0.34      0.00
   -1    4   10      0.00      0.00
    0    4   10      1.10      0.00
    1    4   10     -0.70      0.00
    2    4   10      0.42      0.00
    3    4   10     -0.74      0.00
    4    4   10     -0.18      0.00
    5    4   10      0.15      0.00
    6    4   10      0.10      0.00
    7    4   10     -0.29      0.00
    8    4   10      0.30      0.00
    9    4   10      0.36      0.00
   10    4   10      0.04      0.00
   11    4   10     -0.43      0.00
   12    4   10     -0.24      0.00
   13    4   10     -0.18      0.00
   14    4   10     -0.58      0.00
   15    4   10      0.17      0.00
   16    4   10      0.06      0.00
   17    4   10     -0.33      0.00
   18    4   10      0.99      0.00
   19    4   10     -0.54      0.00
  -22    5   10      0.47      0.00
  -21    5   10      0.83      0.00
  -20    5   10     -0.30      0.00
  -19    5   10     -0.83      0.00
  -18    5   10     -0.50      0.00
  -17    5   10     -0.55      0.00
  -16    5   10     -0.73      0.00
  -15    5   10      0.38      0.00
  -14    5   10      0.16      0.00
  -13    5   10      0.77      0.00
  -12    5   10     -0.47      0.00
  -11    5   10     -0.18      0.00
  -10    5   10     -0.04      0.00
   -9    5   10      0.48      0.00
   -8    5   10      0.16      0.00
   -7    5   10     -0.10      0.00
   -6    5   10      0.35      0.00
   -5    5   10      0.03      0.00
   -4    5   10      0.49      0.00
   -3    5   10     -0.21      0.00
   -2    5   10      0.43      0.00
   -1    5   10     -0.19      0.00
    0    5   10     -0.29      0.00
    1    5   10      0.15      0.00
    2    5   10     -0.76      0.00
    3    5   10      0.10      0.00
    4    5   10     -0.24      0.00
    5    5   10     -0.33      0.00
    6    5   10     -0.46      0.00
    7    5   10     -0.09      0.00
    8    5   10      0.36      0.00
    9    5   10     -0.28      0.00
   10    5   10     -0.79      0.00
   11    5   10     -0.18      0.00
   12    5   10      0.46      0.00
   13    5   10      0.30      0.00
   14    5   10      0.00      0.00
   15    5   10     -0.51      0.00
   16    5   10      0.35      0.00
   17    5   10      0.27      0.00
   18    5   10     -0.57      0.00
  -22    6   10      0.38      0.00
  -21    6   10      0.02      0.00
  -20    6   10     -0.15      0.00
  -19    6   10     -0.53      0.00
  -18    6   10     -1.03      0.00
  -17    6   10     -0.25      0.00
  -16    6   10     -0.89      0.00
  -15    6   10      0.44      0.00
  -14    6   10      0.02      0.00
  -13    6   10      0.54      0.00
  -12    6   10      0.03      0.00
  -11    6   10     -0.02      0.00
  -10    6   10      0.20      0.00
   -9    6   10      0.05      0.00
   -8    6   10      0.31      0.00
   -7    6   10     -0.05      0.00
   -6    6   10      0.03      0.00
   -5    6   10      0.25      0.00
   -4    6   10      0.32      0.00
   -3    6   10      1.11      0.00
   -2    6   10     -0.19      0.00
   -1    6   10      0.25      0.00
    0    6   10     -0.52      0.00
    1    6   10     -0.65      0.00
    2    6   10     -0.92      0.00
    3    6   10     -0.48      0.00
    4    6   10      0.37      0.00
    5    6   10     -0.49      0.00
    6    6   10     -0.19      0.00
    7    6   10      0.02      0.00
    8    6   10      0.23      0.00
    9    6   10     -0.01      0.00
   10    6   10     -0.28      0.00
   11    6   10     -0.02      0.00
   12    6   10     -0.18      0.00
   13    6   10      0.69      0.00
   14    6   10      0.13      0.00
   15    6   10      1.00      0.00
   16    6   10     -1.25      0.00
   17    6   10     -0.59      0.00
   18    6   10      0.54      0.00
  -21    7   10     -0.33      0.00
  -20    7   10      0.42      0.00
  -19    7   10     -1.21      0.00
  -18    7   10     -0.41      0.00
  -17    7   10     -0.66      0.00
  -16    7   10      0.56      0.00
  -15    7   10      0.38      0.00
  -14    7   10      0.04      0.00
  -13    7   10      0.13      0.00
  -12    7   10     -0.14      0.00
  -11    7   10      0.08      0.00
  -10    7   10     -0.24      0.00
   -9    7   10     -0.10      0.00
   -8    7   10     -0.19      0.00
   -7    7   10      0.39      0.00
   -6    7   10      0.35      0.00
   -5    7   10      0.18      0.00
   -4    7   10      0.30      0.00
   -3    7   10     -0.25      0.00
   -2    7   10      0.32      0.00
   -1    7   10     -0.07      0.00
    0    7   10     -0.53      0.00
    1    7   10     -0.76      0.00
    2    7   10     -0.50      0.00
    3    7   10      0.04      0.00
    4    7   10     -0.06      0.00
    5    7   10     -0.55      0.00
    6    7   10      0.25      0.00
    7    7   10      0.28      0.00
    8    7   10      0.00      0.00
    9    7   10     -0.46      0.00
   10    7   10      0.03      0.00
   11    7   10      0.35      0.00
   12    7   10     -0.01      0.00
   13    7   10      0.09      0.00
   14    7   10      0.83      0.00
   15    7   10     -0.36      0.00
   16    7   10     -0.29      0.00
   17    7   10      0.11      0.00
   18    7   10      0.17      0.00
  -21    8   10      0.63      0.00
  -20    8   10     -0.26      0.00
  -19    8   10      0.35      0.00
  -18    8   10     -0.04      0.00
  -17    8   10      0.27      0.00
  -16    8   10     -0.58      0.00
  -15    8   10      0.19      0.00
  -14    8   10     -0.31      0.00
  -13    8   10     -0.25      0.00
  -12    8   10      0.41      0.00
  -11    8   10      0.61      0.00
  -10    8   10     -0.31      0.00
   -9    8   10      0.44      0.00
   -8    8   10     -0.16      0.00
   -7    8   10      0.29      0.00
   -6    8   10      0.08      0.00
   -5    8   10     -0.29      0.00
   -4    8   10      0.75      0.00
   -3    8   10      0.43      0.00
   -2    8   10      0.06      0.00
   -1    8   10      0.07      0.00
    0    8   10     -0.81      0.00
    1    8   10     -0.33      0.00
    2    8   10      0.10      0.00
    3    8   10      0.71      0.00
    4    8   10      0.69      0.00
    5    8   10      0.27      0.00
    6    8   10      0.24      0.00
    7    8   10      0.33      0.00
    8    8   10      0.01      0.00
    9    8   10     -0.29      0.00
   10    8   10      0.77      0.00
   11    8   10     -0.44      0.00
   12    8   10      0.56      0.00
   13    8   10      0.39      0.00
   14    8   10      0.32      0.00
   15    8   10     -0.39      0.00
   16    8   10      0.09      0.00
   17    8   10      0.06      0.00
  -21    9   10      0.31      0.00
  -20    9   10      0.66      0.00
  -19    9   10     -0.75      0.00
  -18    9   10      0.39      0.00
  -17    9   10      0.14      0.00
  -16    9   10     -0.14      0.00
  -15    9   10     -1.15      0.00
  -14    9   10      0.65      0.00
  -13    9   10      0.31      0.00
  -12    9   10      0.42      0.00
  -11    9   10      0.42      0.00
  -10    9   10     -0.28      0.00
   -9    9   10     -0.04      0.00
   -8    9   10      0.17      0.00
   -7    9   10      0.21      0.00
   -6    9   10      0.27      0.00
   -5    9   10      0.09      0.00
   -4    9   10      0.34      0.00
   -3    9   10     -0.06      0.00
   -2    9   10     -0.36      0.00
   -1    9   10     -0.42      0.00
    0    9   10     -0.30      0.00
    1    9   10      0.04      0.00
    2    9   10      0.07      0.00
    3    9   10      0.60      0.00
    4    9   10      0.14      0.00
    5    9   10      0.06      0.00
    6    9   10      0.06      0.00
    7    9   10     -1.23      0.00
    8    9   10      0.35      0.00
    9    9   10      0.91      0.00
   10    9   10     -0.35      0.00
   11    9   10      0.23      0.00
   12    9   10      0.20      0.00
   13    9   10     -0.77      0.00
   14    9   10      0.34      0.00
   15    9   10      0.40      0.00
   16    9   10     -0.18      0.00
   17    9   10      0.62      0.00
  -20   10   10     -0.22      0.00
  -19   10   10      0.88      0.00
  -18   10   10     -0.47      0.00
  -17   10   10      0.27      0.00
  -16   10   10      0.27      0.00
  -15   10   10     -0.07      0.00
  -14   10   10     -0.72      0.00
  -13   10   10      0.28      0.00
  -12   10   10      0.56      0.00
  -11   10   10     -0.60      0.00
  -10   10   10      0.16      0.00
   -9   10   10      0.56      0.00
   -8   10   10     -0.36      0.00
   -7   10   10      0.20      0.00
   -6   10   10     -0.20      0.00
   -5   10   10     -0.28      0.00
   -4   10   10     -0.43      0.00
   -3   10   10      0.01      0.00
   -2   10   10      0.21      0.00
   -1   10   10      0.20      0.00
    0   10   10      0.22      0.00
    1   10   10      0.36      0.00
    2   10   10      0.34      0.00
    3   10   10     -0.22      0.00
    4   10   10     -0.03      0.00
    5   10   10     -0.61      0.00
    6   10   10     -0.76      0.00
    7   10   10     -0.19      0.00
    8   10   10     -0.33      0.00
    9   10   10      0.09      0.00
   10   10   10      0.29      0.00
   11   10   10     -0.75      0.00
   12   10   10     -0.45      0.00
   13   10   10      0.12      0.00
   14   10   10     -0.53      0.00
   15   10   10      1.42      0.00
   16   10   10     -0.35      0.00
  -20   11   10      0.14      0.00
  -19   11   10      0.08      0.00
  -18   11   10      0.47      0.00
  -17   11   10      0.65      0.00
  -16   11   10     -0.28      0.00
  -15   11   10     -0.40      0.00
  -14   11   10      0.08      0.00
  -13   11   10     -0.38      0.00
  -12   11   10      0.32      0.00
  -11   11   10      0.13      0.00
  -10   11   10     -0.16      0.00
   -9   11   10      0.78      0.00
   -8   11   10     -0.22      0.00
   -7   11   10     -0.13      0.00
   -6   11   10     -0.06      0.00
   -5   11   10      0.21      0.00
   -4   11   10     -0.08      0.00
   -3   11   10      0.14      0.00
   -2   11   10      0.94      0.00
   -1   11   10      0.23      0.00
    0   11   10     -0.23      0.00
    1   11   10      0.28      0.00
    2   11   10      0.42      0.00
    3   11   10      0.25      0.00
    4   11   10     -0.35      0.00
    5   11   10     -0.21      0.00
    6   11   10     -0.64      0.00
    7   11   10     -0.91      0.00
    8   11   10      0.09      0.00
    9   11   10      0.54      0.00
   10   11   10     -0.28      0.00
   11   11   10     -0.32      0.00
   12   11   10     -0.32      0.00
   13   11   10      0.64      0.00
   14   11   10      1.47      0.00
   15   11   10      0.19      0.00
   16   11   10      0.07      0.00
  -19   12   10     -0.56      0.00
  -18   12   10     -0.30      0.00
  -17   12   10     -0.35      0.00
  -16   12   10     -0.64      0.00
  -15   12   10     -0.40      0.00
  -14   12   10     -0.72      0.00
  -13   12   10      0.38      0.00
  -12   12   10     -0.61      0.00
  -11   12   10     -0.20      0.00
  -10   12   10      0.75      0.00
   -9   12   10     -0.21      0.00
   -8   12   10      0.06      0.00
   -7   12   10     -0.42      0.00
   -6   12   10      0.19      0.00
   -5   12   10      0.33      0.00
   -4   12   10      0.36      0.00
   -3   12   10      0.59      0.00
   -2   12   10     -0.07      0.00
   -1   12   10      0.14      0.00
    0   12   10     -0.39      0.00
    1   12   10     -0.66      0.00
    2   12   10      0.16      0.00
    3   12   10     -0.11      0.00
    4   12   10     -1.25      0.00
    5   12   10     -0.35      0.00
    6   12   10     -0.94      0.00
    7   12   10     -0.18      0.00
    8   12   10     -0.25      0.00
    9   12   10     -0.07      0.00
   10   12   10     -0.29      0.00
   11   12   10     -0.24      0.00
   12   12   10     -0.45      0.00
   13   12   10      0.20      0.00
   14   12   10      0.62      0.00
   15   12   10      0.33      0.00
  -19   13   10     -0.07      0.00
  -18   13   10      0.09      0.00
  -17   13   10     -0.53      0.00
  -16   13   10     -0.80      0.00
  -15   13   10      0.30      0.00
  -14   13   10      0.27      0.00
  -13   13   10     -0.23      0.00
  -12   13   10      0.46      0.00
  -11   13   10     -0.35      0.00
  -10   13   10      0.24      0.00
   -9   13   10     -0.16      0.00
   -8   13   10     -0.48      0.00
   -7   13   10     -0.01      0.00
   -6   13   10     -0.79      0.00
   -5   13   10      0.57      0.00
   -4   13   10      0.39      0.00
   -3   13   10     -0.24      0.00
   -2   13   10     -0.29      0.00
   -1   13   10     -0.89      0.00
    0   13   10      0.08      0.00
    1   13   10      0.57      0.00
    2   13   10     -0.33      0.00
    3   13   10      0.32      0.00
    4   13   10      0.13      0.00
    5   13   10     -0.33      0.00
    6   13   10      0.13      0.00
    7   13   10      0.62      0.00
    8   13   10     -0.07      0.00
    9   13   10      0.53      0.00
   10   13   10     -0.51      0.00
   11   13   10      0.07      0.00
   12   13   10      0.19      0.00
   13   13   10      0.68      0.00
   14   13   10     -0.11      0.00
   15   13   10     -0.61      0.00
  -18   14   10      0.64      0.00
  -17   14   10     -0.21      0.00
  -16   14   10     -0.08      0.00
  -15   14   10      0.18      0.00
  -14   14   10      0.49      0.00
  -13   14   10      0.14      0.00
  -12   14   10      0.02      0.00
  -11   14   10     -0.39      0.00
  -10   14   10     -0.15      0.00
   -9   14   10      0.15      0.00
   -8   14   10     -0.67      0.00
   -7   14   10      0.00      0.00
   -6   14   10      1.48      0.00
   -5   14   10     -0.04      0.00
   -4   14   10      0.58      0.00
   -3   14   10     -0.16      0.00
   -2   14   10     -0.78      0.00
   -1   14   10      0.14      0.00
    0   14   10     -0.82      0.00
    1   14   10      0.12      0.00
    2   14   10      0.55      0.00
    3   14   10     -0.37      0.00
    4   14   10      0.10      0.00
    5   14   10      0.47      0.00
    6   14   10     -0.01      0.00
    7   14   10      0.52      0.00
    8   14   10     -0.35      0.00
    9   14   10     -0.32      0.00
   10   14   10      0.02      0.00
   11   14   10     -0.34      0.00
   12   14   10     -0.25      0.00
   13   14   10      1.04      0.00
   14   14   10      0.50      0.00
  -17   15   10     -0.52      0.00
  -16   15   10     -0.34      0.00
  -15   15   10     -0.24      0.00
  -14   15   10      0.80      0.00
  -13   15   10      0.24      0.00
  -12   15   10     -0.65      0.00
  -11   15   10      0.05      0.00
  -10   15   10     -0.18      0.00
   -9   15   10     -0.78      0.00
   -8   15   10      0.22      0.00
   -7   15   10      0.22      0.00
   -6   15   10      0.55      0.00
   -5   15   10      0.36      0.00
   -4   15   10     -0.29      0.00
   -3   15   10      0.10      0.00
   -2   15   10      0.43      0.00
   -1   15   10     -0.70      0.00
    0   15   10      0.34      0.00
    1   15   10     -0.22      0.00
    2   15   10      0.22      0.00
    3   15   10      0.53      0.00
    4   15   10      0.17      0.00
    5   15   10      0.78      0.00
    6   15   10      0.68      0.00
    7   15   10     -0.19      0.00
    8   15   10      0.12      0.00
    9   15   10     -0.49      0.00
   10   15   10     -1.03      0.00
   11   15   10     -0.54      0.00
   12   15   10     -0.27      0.00
   13   15   10      0.22      0.00
   14   15   10     -0.30      0.00
  -16   16   10     -0.42      0.00
  -15   16   10      0.12      0.00
  -14   16   10     -0.03      0.00
  -13   16   10      1.02      0.00
  -12   16   10      0.23      0.00
  -11   16   10     -1.12      0.00
  -10   16   10      0.64      0.00
   -9   16   10     -0.28      0.00
   -8   16   10     -1.31      0.00
   -7   16   10      0.85      0.00
   -6   16   10     -0.34      0.00
   -5   16   10     -0.58      0.00
   -4   16   10     -0.37      0.00
   -3   16   10     -0.07      0.00
   -2   16   10      0.31      0.00
   -1   16   10     -0.44      0.00
    0   16   10     -1.67      0.00
    1   16   10      1.64      0.00
    2   16   10      0.25      0.00
    3   16   10     -0.85      0.00
    4   16   10      0.66      0.00
    5   16   10     -0.11      0.00
    6   16   10      0.02      0.00
    7   16   10     -0.27      0.00
    8   16   10     -0.51      0.00
    9   16   10     -0.09      0.00
   10   16   10     -0.55      0.00
   11   16   10     -0.71      0.00
   12   16   10      1.11      0.00
  -14   17   10      1.06      0.00
  -13   17   10     -0.23      0.00
  -12   17   10      0.98      0.00
  -11   17   10     -0.79      0.00
  -10   17   10     -0.77      0.00
   -9   17   10     -0.06      0.00
   -8   17   10     -0.54      0.00
   -7   17   10      0.31      0.00
   -6   17   10      0.61      0.00
   -5   17   10      0.54      0.00
   -4   17   10      1.06      0.00
   -3   17   10     -0.56      0.00
   -2   17   10      0.12      0.00
   -1   17   10      0.26      0.00
    0   17   10      0.17      0.00
    1   17   10     -0.94      0.00
    2   17   10      0.18      0.00
    3   17   10      0.25      0.00
    4   17   10     -0.93      0.00
    5   17   10      0.94      0.00
    6   17   10     -0.47      0.00
    7   17   10      0.03      0.00
    8   17   10     -0.10      0.00
    9   17   10     -0.33      0.00
   10   17   10     -0.38      0.00
  -14   18   10      0.02      0.00
  -13   18   10     -0.13      0.00
  -12   18   10      0.13      0.00
  -11   18   10      0.11      0.00
  -10   18   10     -1.09      0.00
   -9   18   10     -0.55      0.00
   -8   18   10      0.72      0.00
   -7   18   10      0.40      0.00
   -6   18   10     -0.03      0.00
   -5   18   10     -0.22      0.00
   -4   18   10     -0.01      0.00
   -3   18   10      0.18      0.00
   -2   18   10     -0.12      0.00
   -1   18   10     -0.28      0.00
    0   18   10     -0.11      0.00
    1   18   10      0.27      0.00
    2   18   10     -0.74      0.00
    3   18   10     -1.35      0.00
    4   18   10      0.97      0.00
    5   18   10     -1.36      0.00
    6   18   10      1.06      0.00
    7   18   10     -0.18      0.00
    8   18   10      0.47      0.00
  -12   19   10     -0.70      0.00
  -11   19   10     -0.18      0.00
  -10   19   10     -0.64      0.00
   -9   19   10     -0.71      0.00
   -8   19   10     -0.12      0.00
   -7   19   10      0.42      0.00
   -6   19   10     -0.39      0.00
   -5   19   10      0.16      0.00
   -4   19   10      0.25      0.00
   -3   19   10      0.03      0.00
   -2   19   10      0.08      0.00
   -1   19   10     -0.98      0.00
    0   19   10     -0.39      0.00
    1   19   10     -0.66      0.00
    2   19   10     -0.19      0.00
    3   19   10      0.48      0.00
    4   19   10     -1.21      0.00
    5   19   10      0.04      0.00
    6   19   10      0.27      0.00
    7   19   10      0.03      0.00
    8   19   10     -0.43      0.00
   -8   20   10      0.58      0.00
   -7   20   10     -0.32      0.00
   -6   20   10     -0.07      0.00
   -5   20   10      0.37      0.00
   -4   20   10      0.20      0.00
   -3   20   10     -0.03      0.00
   -2   20   10     -0.29      0.00
   -1   20   10      0.44      0.00
    0   20   10      0.40      0.00
    1   20   10      0.60      0.00
    2   20   10     -0.51      0.00
    3   20   10     -0.29      0.00
    4   20   10      1.16      0.00
    5   20   10     -0.57      0.00
    6   20   10      0.39      0.00
   -7   21   10      0.24      0.00
   -6   21   10      0.01      0.00
   -5   21   10      0.48      0.00
   -4   21   10      0.11      0.00
   -3   21   10     -0.16      0.00
   -2   21   10     -0.21      0.00
   -1   21   10     -0.73      0.00
    0   21   10      0.12      0.00
  -21    0   11     -0.11      0.00
  -19    0   11      1.10      0.00
  -17    0   11     -0.09      0.00
  -15    0   11      0.81      0.00
  -13    0   11     -0.85      0.00
  -11    0   11     -0.57      0.00
   -9    0   11     -0.51      0.00
   -7    0   11      0.91      0.00
   -5    0   11     -0.29      0.00
   -3    0   11     -0.44      0.00
   -1    0   11      0.82      0.00
    1    0   11      0.91      0.00
    3    0   11      0.56      0.00
    5    0   11      0.06      0.00
    7    0   11      0.66      0.00
    9    0   11      1.47      0.00
   11    0   11     -0.17      0.00
   13    0   11     -0.73      0.00
   15    0   11      0.08      0.00
   17    0   11      0.73      0.00
   19    0   11     -0.13      0.00
  -22    1   11     -0.48      0.00
  -21    1   11      0.23      0.00
  -20    1   11     -0.19      0.00
  -19    1   11      0.07      0.00
  -18    1   11      0.39      0.00
  -17    1   11     -0.07      0.00
  -16    1   11      0.79      0.00
  -15    1   11      0.10      0.00
  -14    1   11     -0.15      0.00
  -13    1   11     -0.06      0.00
  -12    1   11     -0.53      0.00
  -11    1   11     -0.45      0.00
  -10    1   11      0.27      0.00
   -9    1   11      0.60      0.00
   -8    1   11      1.01      0.00
   -7    1   11     -0.99      0.00
   -6    1   11     -0.04      0.00
   -5    1   11     -0.15      0.00
   -4    1   11     -0.04      0.00
   -3    1   11      0.73      0.00
   -2    1   11     -0.03      0.00
   -1    1   11      0.56      0.00
    0    1   11      0.59      0.00
    1    1   11     -0.54      0.00
    2    1   11      0.13      0.00
    3    1   11     -0.85      0.00
    4    1   11      0.53      0.00
    5    1   11      0.12      0.00
    6    1   11     -0.66      0.00
    7    1   11     -0.10      0.00
    8    1   11      0.56      0.00
    9    1   11      0.27      0.00
   10    1   11      0.27      0.00
   11    1   11     -0.57      0.00
   12    1   11     -0.73      0.00
   13    1   11      0.25      0.00
   14    1   11     -0.14      0.00
   15    1   11     -0.44      0.00
   16    1   11      0.24      0.00
   17    1   11     -0.62      0.00
   18    1   11     -0.28      0.00
   19    1   11     -0.04      0.00
  -22    2   11      0.31      0.00
  -21    2   11     -0.13      0.00
  -20    2   11      0.58      0.00
  -19    2   11     -0.50      0.00
  -18    2   11      0.29      0.00
  -17    2   11     -0.01      0.00
  -16    2   11     -0.68      0.00
  -15    2   11      0.07      0.00
  -14    2   11     -0.09      0.00
  -13    2   11     -0.62      0.00
  -12    2   11     -0.29      0.00
  -11    2   11     -0.15      0.00
  -10    2   11      0.74      0.00
   -9    2   11      0.46      0.00
   -8    2   11      0.16      0.00
   -7    2   11      0.56      0.00
   -6    2   11      0.87      0.00
   -5    2   11      0.75      0.00
   -4    2   11      1.17      0.00
   -3    2   11     -0.35      0.00
   -2    2   11      0.15      0.00
   -1    2   11     -0.71      0.00
    0    2   11     -0.49      0.00
    1    2   11     -0.53      0.00
    2    2   11     -0.09      0.00
    3    2   11      0.60      0.00
    4    2   11     -0.07      0.00
    5    2   11     -0.14      0.00
    6    2   11     -0.24      0.00
    7    2   11      0.30      0.00
    8    2   11      0.04      0.00
    9    2   11      0.26      0.00
   10    2   11      0.28      0.00
   11    2   11     -0.31      0.00
   12    2   11      0.12      0.00
   13    2   11     -0.40      0.00
   14    2   11      0.12      0.00
   15    2   11     -1.06      0.00
   16    2   11      0.22      0.00
   17    2   11      0.79      0.00
   18    2   11     -0.19      0.00
   19    2   11     -0.21      0.00
  -22    3   11      0.39      0.00
  -21    3   11     -0.26      0.00
  -20    3   11     -0.99      0.00
  -19    3   11      0.28      0.00
  -18    3   11     -0.99      0.00
  -17    3   11      0.43      0.00
  -16    3   11      0.27      0.00
  -15    3   11     -0.66      0.00
  -14    3   11      0.59      0.00
  -13    3   11      0.12      0.00
  -12    3   11     -0.32      0.00
  -11    3   11      0.12      0.00
  -10    3   11      0.53      0.00
   -9    3   11      0.61      0.00
   -8    3   11      0.23      0.00
   -7    3   11      0.08      0.00
   -6    3   11      1.21      0.00
   -5    3   11      0.16      0.00
   -4    3   11     -0.45      0.00
   -3    3   11      0.15      0.00
   -2    3   11     -0.69      0.00
   -1    3   11     -0.06      0.00
    0    3   11     -0.53      0.00
    1    3   11      0.16      0.00
    2    3   11      0.02      0.00
    3    3   11      0.15      0.00
    4    3   11      0.47      0.00
    5    3   11      0.12      0.00
    6    3   11      0.06      0.00
    7    3   11      0.15      0.00
    8    3   11      0.37      0.00
    9    3   11      0.09      0.00
   10    3   11     -0.59      0.00
   11    3   11      0.22      0.00
   12    3   11      0.21      0.00
   13    3   11     -0.12      0.00
   14    3   11     -0.95      0.00
   15    3   11      0.02      0.00
   16    3   11      0.55      0.00
   17    3   11      0.02      0.00
   18    3   11      0.61      0.00
   19    3   11     -0.03      0.00
  -22    4   11     -0.48      0.00
  -21    4   11     -0.37      0.00
  -20    4   11      0.01      0.00
  -19    4   11     -0.50      0.00
  -18    4   11      0.44      0.00
  -17    4   11     -0.66      0.00
  -16    4   11      0.49      0.00
  -15    4   11      0.72      0.00
  -14    4   11     -0.04      0.00
  -13    4   11     -0.99      0.00
  -12    4   11      0.30      0.00
  -11    4   11      0.39      0.00
  -10    4   11      0.06      0.00
   -9    4   11      0.18      0.00
   -8    4   11      0.75      0.00
   -7    4   11      0.79      0.00
   -6    4   11     -0.90      0.00
   -5    4   11     -0.25      0.00
   -4    4   11     -0.48      0.00
   -3    4   11     -0.99      0.00
   -2    4   11     -0.04      0.00
   -1    4   11     -0.14      0.00
    0    4   11      0.89      0.00
    1    4   11      0.00      0.00
    2    4   11      0.79      0.00
    3    4   11      0.02      0.00
    4    4   11      0.15      0.00
    5    4   11      0.18      0.00
    6    4   11      0.01      0.00
    7    4   11      0.15      0.00
    8    4   11     -0.47      0.00
    9    4   11     -0.50      0.00
   10    4   11      0.13      0.00
   11    4   11      0.49      0.00
   12    4   11      0.53      0.00
   13    4   11     -0.49      0.00
   14    4   11     -0.45      0.00
   15    4   11     -0.03      0.00
   16    4   11      0.71      0.00
   17    4   11      0.34      0.00
   18    4   11     -0.30      0.00
  -22    5   11      1.16      0.00
  -21    5   11      0.00      0.00
  -20    5   11     -0.36      0.00
  -19    5   11      0.59      0.00
  -18    5   11     -0.57      0.00
  -17    5   11      0.62      0.00
  -16    5   11     -0.53      0.00
  -15    5   11     -0.26      0.00
  -14    5   11      0.37      0.00
  -13    5   11      0.08      0.00
  -12    5   11     -0.52      0.00
  -11    5   11      0.63      0.00
  -10    5   11      0.05      0.00
   -9    5   11      0.23      0.00
   -8    5   11      0.03      0.00
   -7    5   11     -0.26      0.00
   -6    5   11      0.00      0.00
   -5    5   11     -0.65      0.00
   -4    5   11      0.37      0.00
   -3    5   11      0.09      0.00
   -2    5   11     -0.17      0.00
   -1    5   11     -0.58      0.00
    0    5   11      0.12      0.00
    1    5   11      0.03      0.00
    2    5   11      0.06      0.00
    3    5   11      0.76      0.00
    4    5   11      0.04      0.00
    5    5   11     -0.53      0.00
    6    5   11      0.07      0.00
    7    5   11      0.36      0.00
    8    5   11     -0.15      0.00
    9    5   11     -0.16      0.00
   10    5   11      0.53      0.00
   11    5   11      0.88      0.00
   12    5   11      0.31      0.00
   13    5   11      0.23      0.00
   14    5   11     -0.54      0.00
   15    5   11     -0.80      0.00
   16    5   11      0.81      0.00
   17    5   11     -0.72      0.00
   18    5   11      0.28      0.00
  -22    6   11     -0.43      0.00
  -21    6   11      0.09      0.00
  -20    6   11      0.36      0.00
  -19    6   11     -0.57      0.00
  -18    6   11     -0.24      0.00
  -17    6   11      0.25      0.00
  -16    6   11      0.17      0.00
  -15    6   11      0.61      0.00
  -14    6   11     -0.68      0.00
  -13    6   11      0.30      0.00
  -12    6   11      0.24      0.00
  -11    6   11     -0.67      0.00
  -10    6   11      0.02      0.00
   -9    6   11     -0.41      0.00
   -8    6   11      0.70      0.00
   -7    6   11     -0.31      0.00
   -6    6   11     -0.42      0.00
   -5    6   11      0.37      0.00
   -4    6   11     -0.56      0.00
   -3    6   11     -0.51      0.00
   -2    6   11     -0.09      0.00
   -1    6   11      0.21      0.00
    0    6   11      0.23      0.00
    1    6   11      0.34      0.00
    2    6   11      0.72      0.00
    3    6   11     -0.19      0.00
    4    6   11     -0.16      0.00
    5    6   11     -0.04      0.00
    6    6   11      0.55      0.00
    7    6   11     -0.20      0.00
    8    6   11      0.01      0.00
    9    6   11      0.87      0.00
   10    6   11      0.16      0.00
   11    6   11     -0.09      0.00
   12    6   11     -0.21      0.00
   13    6   11     -0.08      0.00
   14    6   11      0.16      0.00
   15    6   11     -0.39      0.00
   16    6   11     -0.98      0.00
   17    6   11      1.17      0.00
   18    6   11      0.55      0.00
  -21    7   11      0.53      0.00
  -20    7   11     -0.37      0.00
  -19    7   11      0.13      0.00
  -18    7   11     -0.16      0.00
  -17    7   11     -0.08      0.00
  -16    7   11     -0.32      0.00
  -15    7   11      0.08      0.00
  -14    7   11      0.13      0.00
  -13    7   11      0.19      0.00
  -12    7   11      0.21      0.00
  -11    7   11      0.30      0.00
  -10    7   11     -0.29      0.00
   -9    7   11      0.51      0.00
   -8    7   11      0.10      0.00
   -7    7   11     -0.10      0.00
   -6    7   11      0.07      0.00
   -5    7   11      0.11      0.00
   -4    7   11     -0.04      0.00
   -3    7   11     -0.35      0.00
   -2    7   11     -0.30      0.00
   -1    7   11     -0.02      0.00
    0    7   11      0.38      0.00
    1    7   11      0.57      0.00
    2    7   11      0.73      0.00
    3    7   11     -0.05      0.00
    4    7   11     -0.05      0.00
    5    7   11     -0.02      0.00
    6    7   11     -0.05      0.00
    7    7   11      0.71      0.00
    8    7   11     -0.02      0.00
    9    7   11     -0.12      0.00
   10    7   11      0.13      0.00
   11    7   11      0.07      0.00
   12    7   11     -0.25      0.00
   13    7   11      0.44      0.00
   14    7   11     -1.15      0.00
   15    7   11      0.63      0.00
   16    7   11      0.35      0.00
   17    7   11     -1.26      0.00
  -21    8   11     -0.70      0.00
  -20    8   11      0.42      0.00
  -19    8   11     -0.46      0.00
  -18    8   11     -0.28      0.00
  -17    8   11     -0.22      0.00
  -16    8   11     -0.80      0.00
  -15    8   11      0.31      0.00
  -14    8   11     -0.08      0.00
  -13    8   11      0.96      0.00
  -12    8   11     -0.18      0.00
  -11    8   11     -0.04      0.00
  -10    8   11      0.02      0.00
   -9    8   11      0.05      0.00
   -8    8   11      0.40      0.00
   -7    8   11      0.06      0.00
   -6    8   11      0.64      0.00
   -5    8   11      0.10      0.00
   -4    8   11      0.14      0.00
   -3    8   11     -0.28      0.00
   -2    8   11      0.09      0.00
   -1    8   11      0.34      0.00
    0    8   11      0.26      0.00
    1    8   11      0.58      0.00
    2    8   11     -0.19      0.00
    3    8   11     -0.20      0.00
    4    8   11     -0.27      0.00
    5    8   11     -0.33      0.00
    6    8   11     -0.23      0.00
    7    8   11     -0.08      0.00
    8    8   11      0.82      0.00
    9    8   11     -0.35      0.00
   10    8   11     -0.31      0.00
   11    8   11     -0.33      0.00
   12    8   11      0.04      0.00
   13    8   11     -0.18      0.00
   14    8   11      0.54      0.00
   15    8   11     -0.72      0.00
   16    8   11     -0.64      0.00
   17    8   11     -0.15      0.00
  -21    9   11      0.38      0.00
  -20    9   11     -0.64      0.00
  -19    9   11     -0.56      0.00
  -18    9   11     -0.23      0.00
  -17    9   11     -0.19      0.00
  -16    9   11     -0.35      0.00
  -15    9   11     -0.26      0.00
  -14    9   11      0.40      0.00
  -13    9   11     -0.08      0.00
  -12    9   11     -0.26      0.00
  -11    9   11      0.03      0.00
  -10    9   11     -0.02      0.00
   -9    9   11      0.21      0.00
   -8    9   11     -0.06      0.00
   -7    9   11     -0.08      0.00
   -6    9   11      0.80      0.00
   -5    9   11     -0.26      0.00
   -4    9   11     -0.11      0.00
   -3    9   11      0.53      0.00
   -2    9   11     -0.08      0.00
   -1    9   11      0.74      0.00
    0    9   11     -0.08      0.00
    1    9   11     -0.20      0.00
    2    9   11     -0.36      0.00
    3    9   11     -1.12      0.00
    4    9   11     -0.42      0.00
    5    9   11     -0.64      0.00
    6    9   11      0.00      0.00
    7    9   11      0.24      0.00
    8    9   11      0.15      0.00
    9    9   11     -0.49      0.00
   10    9   11     -0.47      0.00
   11    9   11     -0.34      0.00
   12    9   11     -0.36      0.00
   13    9   11      0.13      0.00
   14    9   11      0.30      0.00
   15    9   11     -0.66      0.00
   16    9   11     -1.39      0.00
  -20   10   11      0.24      0.00
  -19   10   11     -0.07      0.00
  -18   10   11      0.03      0.00
  -17   10   11      0.51      0.00
  -16   10   11     -0.25      0.00
  -15   10   11     -1.02      0.00
  -14   10   11      0.49      0.00
  -13   10   11      0.14      0.00
  -12   10   11     -0.02      0.00
  -11   10   11      0.29      0.00
  -10   10   11      0.22      0.00
   -9   10   11      0.14      0.00
   -8   10   11     -0.05      0.00
   -7   10   11      0.35      0.00
   -6   10   11      0.46      0.00
   -5   10   11     -0.15      0.00
   -4   10   11      0.42      0.00
   -3   10   11      0.40      0.00
   -2   10   11      0.18      0.00
   -1   10   11     -0.57      0.00
    0   10   11      0.46      0.00
    1   10   11      0.16      0.00
    2   10   11     -0.25      0.00
    3   10   11     -0.07      0.00
    4   10   11      0.29      0.00
    5   10   11      0.08      0.00
    6   10   11      0.21      0.00
    7   10   11      0.14      0.00
    8   10   11     -0.22      0.00
    9   10   11      0.18      0.00
   10   10   11     -0.32      0.00
   11   10   11     -0.91      0.00
   12   10   11      1.07      0.00
   13   10   11      0.43      0.00
   14   10   11     -0.57      0.00
   15   10   11     -0.56      0.00
   16   10   11     -0.60      0.00
  -20   11   11     -0.93      0.00
  -19   11   11      0.50      0.00
  -18   11   11     -0.07      0.00
  -17   11   11     -0.48      0.00
  -16   11   11     -0.27      0.00
  -15   11   11     -0.54      0.00
  -14   11   11     -0.53      0.00
  -13   11   11     -0.41      0.00
  -12   11   11      0.38      0.00
  -11   11   11      0.32      0.00
  -10   11   11     -0.40      0.00
   -9   11   11      0.26      0.00
   -8   11   11     -0.33      0.00
   -7   11   11      0.17      0.00
   -6   11   11      0.60      0.00
   -5   11   11      0.30      0.00
   -4   11   11     -0.54      0.00
   -3   11   11      0.09      0.00
   -2   11   11     -0.62      0.00
   -1   11   11      0.13      0.00
    0   11   11     -0.87      0.00
    1   11   11      0.36      0.00
    2   11   11      0.03      0.00
    3   11   11     -0.65      0.00
    4   11   11      0.11      0.00
    5   11   11      0.00      0.00
    6   11   11      0.14      0.00
    7   11   11     -0.14      0.00
    8   11   11      0.06      0.00
    9   11   11     -0.45      0.00
   10   11   11      0.06      0.00
   11   11   11     -0.21      0.00
   12   11   11      0.04      0.00
   13   11   11      0.46      0.00
   14   11   11     -0.66      0.00
   15   11   11     -0.68      0.00
  -19   12   11      0.32      0.00
  -18   12   11     -0.14      0.00
  -17   12   11     -0.36      0.00
  -16   12   11     -0.43      0.00
  -15   12   11     -0.17      0.00
  -14   12   11      0.26      0.00
  -13   12   11     -0.36      0.00
  -12   12   11     -0.30      0.00
  -11   12   11      0.54      0.00
  -10   12   11     -0.14      0.00
   -9   12   11      0.00      0.00
   -8   12   11      0.22      0.00
   -7   12   11      0.12      0.00
   -6   12   11     -0.23      0.00
   -5   12   11     -0.41      0.00
   -4   12   11     -0.45      0.00
   -3   12   11     -1.18      0.00
   -2   12   11     -0.34      0.00
   -1   12   11      0.45      0.00
    0   12   11      1.46      0.00
    1   12   11     -0.20      0.00
    2   12   11      0.67      0.00
    3   12   11      0.72      0.00
    4   12   11     -0.33      0.00
    5   12   11      0.45      0.00
    6   12   11     -0.13      0.00
    7   12   11     -0.24      0.00
    8   12   11     -0.26      0.00
    9   12   11     -0.12      0.00
   10   12   11      0.02      0.00
   11   12   11      0.10      0.00
   12   12   11      0.21      0.00
   13   12   11     -0.84      0.00
   14   12   11     -0.45      0.00
   15   12   11      0.33      0.00
  -19   13   11      0.41      0.00
  -18   13   11      0.12      0.00
  -17   13   11      0.53      0.00
  -16   13   11     -0.30      0.00
  -15   13   11      0.51      0.00
  -14   13   11     -0.62      0.00
  -13   13   11     -0.06      0.00
  -12   13   11      0.13      0.00
  -11   13   11     -0.36      0.00
  -10   13   11      0.63      0.00
   -9   13   11      0.39      0.00
   -8   13   11      0.17      0.00
   -7   13   11      0.32      0.00
   -6   13   11      0.09      0.00
   -5   13   11     -0.32      0.00
   -4   13   11     -0.89      0.00
   -3   13   11      0.18      0.00
   -2   13   11      0.00      0.00
   -1   13   11      0.77      0.00
    0   13   11      0.60      0.00
    1   13   11      0.99      0.00
    2   13   11     -0.53      0.00
    3   13   11      0.34      0.00
    4   13   11      0.31      0.00
    5   13   11     -0.68      0.00
    6   13   11     -0.06      0.00
    7   13   11     -0.98      0.00
    8   13   11     -0.53      0.00
    9   13   11      0.43      0.00
   10   13   11     -0.30      0.00
   11   13   11     -0.27      0.00
   12   13   11      0.75      0.00
   13   13   11      0.36      0.00
   14   13   11     -0.13      0.00
   15   13   11      0.40      0.00
  -18   14   11     -0.34      0.00
  -17   14   11     -0.43      0.00
  -16   14   11     -0.02      0.00
  -15   14   11     -0.42      0.00
  -14   14   11      0.54      0.00
  -13   14   11     -1.29      0.00
  -12   14   11     -0.29      0.00
  -11   14   11      0.43      0.00
  -10   14   11     -0.04      0.00
   -9   14   11      0.22      0.00
   -8   14   11      0.34      0.00
   -7   14   11      0.81      0.00
   -6   14   11     -0.28      0.00
   -5   14   11     -0.78      0.00
   -4   14   11      0.23      0.00
   -3   14   11      0.47      0.00
   -2   14   11      0.52      0.00
   -1   14   11      0.55      0.00
    0   14   11      0.35      0.00
    1   14   11      0.18      0.00
    2   14   11      0.38      0.00
    3   14   11     -0.30      0.00
    4   14   11     -0.40      0.00
    5   14   11      0.42      0.00
    6   14   11     -1.99      0.00
    7   14   11      0.19      0.00
    8   14   11     -0.41      0.00
    9   14   11     -0.22      0.00
   10   14   11     -0.50      0.00
   11   14   11      0.15      0.00
   12   14   11     -0.60      0.00
   13   14   11      0.12      0.00
   14   14   11      0.13      0.00
  -18   15   11     -0.12      0.00
  -17   15   11     -0.41      0.00
  -16   15   11     -0.42      0.00
  -15   15   11      0.63      0.00
  -14   15   11     -0.19      0.00
  -13   15   11      0.25      0.00
  -12   15   11     -0.61      0.00
  -11   15   11      0.48      0.00
  -10   15   11      0.00      0.00
   -9   15   11      0.10      0.00
   -8   15   11      0.10      0.00
   -7   15   11     -0.90      0.00
   -6   15   11     -0.12      0.00
   -5   15   11     -1.05      0.00
   -4   15   11     -0.30      0.00
   -3   15   11      0.81      0.00
   -2   15   11     -0.36      0.00
   -1   15   11     -0.18      0.00
    0   15   11      0.39      0.00
    1   15   11      0.21      0.00
    2   15   11     -0.26      0.00
    3   15   11     -0.23      0.00
    4   15   11     -0.04      0.00
    5   15   11     -0.46      0.00
    6   15   11     -0.14      0.00
    7   15   11     -0.38      0.00
    8   15   11      0.58      0.00
    9   15   11      0.07      0.00
   10   15   11     -0.79      0.00
   11   15   11      0.60      0.00
   12   15   11      0.15      0.00
   13   15   11      0.39      0.00
  -16   16   11      0.15      0.00
  -14   16   11      0.77      0.00
  -13   16   11     -0.16      0.00
  -12   16   11     -0.72      0.00
  -11   16   11     -0.85      0.00
  -10   16   11      0.35      0.00
   -9   16   11     -0.13      0.00
   -8   16   11      0.17      0.00
   -7   16   11      0.53      0.00
   -6   16   11     -0.31      0.00
   -5   16   11      0.14      0.00
   -4   16   11      0.33      0.00
   -3   16   11      0.16      0.00
   -2   16   11      0.46      0.00
   -1   16   11     -0.22      0.00
    0   16   11     -0.49      0.00
    1   16   11      0.21      0.00
    2   16   11     -0.42      0.00
    3   16   11     -0.12      0.00
    4   16   11      0.28      0.00
    5   16   11      0.08      0.00
    6   16   11     -0.04      0.00
    7   16   11      0.55      0.00
    8   16   11     -0.18      0.00
    9   16   11     -0.40      0.00
   10   16   11     -0.15      0.00
   11   16   11     -0.08      0.00
   12   16   11      0.16      0.00
  -14   17   11     -0.80      0.00
  -13   17   11     -0.38      0.00
  -12   17   11      0.38      0.00
  -11   17   11     -1.26      0.00
  -10   17   11     -0.24      0.00
   -9   17   11      1.11      0.00
   -8   17   11     -0.52      0.00
   -7   17   11     -0.32      0.00
   -6   17   11      0.20      0.00
   -5   17   11     -0.32      0.00
   -4   17   11      0.63      0.00
   -3   17   11      0.71      0.00
   -2   17   11      0.17      0.00
   -1   17   11      0.85      0.00
    0   17   11     -1.05      0.00
    1   17   11     -0.93      0.00
    2   17   11      0.60      0.00
    3   17   11     -0.72      0.00
    4   17   11      0.13      0.00
    5   17   11      1.70      0.00
    6   17   11     -0.36      0.00
    7   17   11      0.69      0.00
    8   17   11     -0.55      0.00
    9   17   11     -0.49      0.00
  -14   18   11      0.79      0.00
  -13   18   11     -1.43      0.00
  -12   18   11      0.19      0.00
  -11   18   11      0.03      0.00
  -10   18   11     -0.45      0.00
   -9   18   11      0.32      0.00
   -8   18   11     -0.01      0.00
   -7   18   11     -0.59      0.00
   -6   18   11     -0.59      0.00
   -5   18   11      0.01      0.00
   -4   18   11      0.98      0.00
   -3   18   11     -0.25      0.00
   -2   18   11     -0.63      0.00
   -1   18   11     -1.02      0.00
    0   18   11      0.07      0.00
    1   18   11     -0.14      0.00
    2   18   11     -1.10      0.00
    3   18   11      0.68      0.00
    4   18   11     -0.01      0.00
    5   18   11     -0.08      0.00
    6   18   11      0.70      0.00
    7   18   11     -1.53      0.00
    8   18   11     -0.30      0.00
  -11   19   11      0.47      0.00
  -10   19   11      0.53      0.00
   -9   19   11     -0.22      0.00
   -8   19   11     -0.60      0.00
   -7   19   11      0.14      0.00
   -6   19   11      0.36      0.00
   -5   19   11      0.27      0.00
   -4   19   11      0.89      0.00
   -3   19   11      0.18      0.00
   -2   19   11      0.32      0.00
   -1   19   11      0.65      0.00
    0   19   11     -0.34      0.00
    1   19   11     -0.71      0.00
    2   19   11      0.63      0.00
    3   19   11     -0.96      0.00
    4   19   11      1.34      0.00
    5   19   11      0.45      0.00
    6   19   11     -0.24      0.00
    7   19   11      0.30      0.00
    8   19   11     -0.66      0.00
   -8   20   11      0.17      0.00
   -7   20   11     -0.42      0.00
   -6   20   11      0.68      0.00
   -5   20   11      0.24      0.00
   -4   20   11      0.17      0.00
   -3   20   11     -0.48      0.00
   -2   20   11      0.11      0.00
   -1   20   11     -0.18      0.00
    0   20   11     -0.69      0.00
    1   20   11      0.02      0.00
    2   20   11     -1.68      0.00
    3   20   11      0.90      0.00
    4   20   11      0.24      0.00
   -7   21   11      0.34      0.00
   -6   21   11     -0.12      0.00
   -5   21   11      0.62      0.00
   -4   21   11      0.33      0.00
   -3   21   11      0.45      0.00
   -2   21   11     -0.12      0.00
   -1   21   11     -0.46      0.00
  -22    0   12     -1.25      0.00
  -20    0   12      0.34      0.00
  -18    0   12     -0.42      0.00
  -16    0   12     -0.17      0.00
  -14    0   12     -0.57      0.00
  -12    0   12      0.22      0.00
  -10    0   12      0.56      0.00
   -8    0   12      0.41      0.00
   -6    0   12     -0.42      0.00
   -4    0   12     -0.15      0.00
   -2    0   12      0.13      0.00
    0    0   12     -0.98      0.00
    2    0   12     -1.04      0.00
    4    0   12      0.74      0.00
    6    0   12     -0.21      0.00
    8    0   12      0.40      0.00
   10    0   12     -1.35      0.00
   12    0   12     -0.09      0.00
   14    0   12     -0.85      0.00
   16    0   12      0.72      0.00
   18    0   12     -0.24      0.00
  -22    1   12      0.49      0.00
  -21    1   12      0.36      0.00
  -20    1   12     -0.34      0.00
  -19    1   12      0.53      0.00
  -18    1   12      0.22      0.00
  -17    1   12     -0.81      0.00
  -16    1   12     -0.41      0.00
  -15    1   12     -0.14      0.00
  -14    1   12      0.21      0.00
  -13    1   12     -0.66      0.00
  -12    1   12      0.11      0.00
  -11    1   12      0.56      0.00
  -10    1   12      0.52      0.00
   -9    1   12      0.19      0.00
   -8    1   12      0.18      0.00
   -7    1   12      0.91      0.00
   -6    1   12      0.33      0.00
   -5    1   12     -0.07      0.00
   -4    1   12     -0.05      0.00
   -3    1   12     -0.24      0.00
   -2    1   12     -0.39      0.00
   -1    1   12     -0.18      0.00
    0    1   12     -0.22      0.00
    1    1   12     -0.97      0.00
    2    1   12      0.77      0.00
    3    1   12      0.26      0.00
    4    1   12      0.04      0.00
    5    1   12      0.13      0.00
    6    1   12     -0.47      0.00
    7    1   12      0.24      0.00
    8    1   12     -0.06      0.00
    9    1   12     -0.08      0.00
   10    1   12     -0.23      0.00
   11    1   12     -0.37      0.00
   12    1   12     -0.06      0.00
   13    1   12     -0.23      0.00
   14    1   12     -0.18      0.00
   15    1   12      0.95      0.00
   16    1   12      0.38      0.00
   17    1   12      1.44      0.00
   18    1   12     -0.60      0.00
  -22    2   12     -0.38      0.00
  -21    2   12      0.24      0.00
  -20    2   12      0.00      0.00
  -19    2   12     -0.52      0.00
  -18    2   12      0.19      0.00
  -17    2   12     -0.31      0.00
  -16    2   12      0.13      0.00
  -15    2   12      0.19      0.00
  -14    2   12      0.33      0.00
  -13    2   12      0.22      0.00
  -12    2   12      0.15      0.00
  -11    2   12      0.06      0.00
  -10    2   12      0.00      0.00
   -9    2   12      0.00      0.00
   -8    2   12      0.61      0.00
   -7    2   12     -0.39      0.00
   -6    2   12     -0.31      0.00
   -5    2   12     -0.52      0.00
   -4    2   12     -0.06      0.00
   -3    2   12     -0.11      0.00
   -2    2   12      0.24      0.00
   -1    2   12     -0.26      0.00
    0    2   12     -0.15      0.00
    1    2   12      0.79      0.00
    2    2   12     -0.07      0.00
    3    2   12      0.88      0.00
    4    2   12     -0.02      0.00
    5    2   12      0.05      0.00
    6    2   12      0.16      0.00
    7    2   12      0.38      0.00
    8    2   12      0.01      0.00
    9    2   12      0.28      0.00
   10    2   12     -0.15      0.00
   11    2   12      0.25      0.00
   12    2   12     -0.36      0.00
   13    2   12     -0.57      0.00
   14    2   12      0.16      0.00
   15    2   12      0.16      0.00
   16    2   12      1.30      0.00
   17    2   12     -0.44      0.00
   18    2   12     -0.51      0.00
  -22    3   12      0.55      0.00
  -21    3   12     -0.74      0.00
  -20    3   12     -0.08      0.00
  -19    3   12      0.07      0.00
  -18    3   12     -0.04      0.00
  -17    3   12      0.17      0.00
  -16    3   12      0.45      0.00
  -15    3   12      0.39      0.00
  -14    3   12     -0.49      0.00
  -13    3   12      0.10      0.00
  -12    3   12      0.23      0.00
  -11    3   12     -0.37      0.00
  -10    3   12      0.11      0.00
   -9    3   12      0.32      0.00
   -8    3   12      0.24      0.00
   -7    3   12     -0.96      0.00
   -6    3   12     -1.04      0.00
   -5    3   12     -0.48      0.00
   -4    3   12      0.35      0.00
   -3    3   12      0.65      0.00
   -2    3   12      0.23      0.00
   -1    3   12      1.20      0.00
    0    3   12      0.14      0.00
    1    3   12      0.02      0.00
    2    3   12      0.30      0.00
    3    3   12     -0.36      0.00
    4    3   12      0.25      0.00
    5    3   12     -0.01      0.00
    6    3   12     -0.54      0.00
    7    3   12      0.22      0.00
    8    3   12      0.21      0.00
    9    3   12     -0.66      0.00
   10    3   12      0.02      0.00
   11    3   12     -0.25      0.00
   12    3   12     -0.54      0.00
   13    3   12     -1.02      0.00
   14    3   12      0.72      0.00
   15    3   12      0.83      0.00
   16    3   12     -0.72      0.00
   17    3   12      0.12      0.00
   18    3   12     -0.77      0.00
  -22    4   12     -0.11      0.00
  -21    4   12      0.28      0.00
  -20    4   12     -0.97      0.00
  -19    4   12      0.33      0.00
  -18    4   12     -0.19      0.00
  -17    4   12     -0.55      0.00
  -16    4   12      0.65      0.00
  -15    4   12     -0.32      0.00
  -14    4   12      0.15      0.00
  -13    4   12     -0.37      0.00
  -12    4   12      0.70      0.00
  -11    4   12     -0.32      0.00
  -10    4   12     -0.05      0.00
   -9    4   12      0.56      0.00
   -8    4   12     -0.67      0.00
   -7    4   12     -0.78      0.00
   -6    4   12      0.16      0.00
   -5    4   12      1.08      0.00
   -4    4   12      0.67      0.00
   -3    4   12      0.16      0.00
   -2    4   12      0.03      0.00
   -1    4   12     -0.49      0.00
    0    4   12     -0.25      0.00
    1    4   12     -0.74      0.00
    2    4   12     -0.14      0.00
    3    4   12     -0.03      0.00
    4    4   12     -0.92      0.00
    5    4   12     -0.12      0.00
    6    4   12      0.05      0.00
    7    4   12      0.10      0.00
    8    4   12     -0.17      0.00
    9    4   12      0.28      0.00
   10    4   12      0.14      0.00
   11    4   12     -0.20      0.00
   12    4   12     -0.02      0.00
   13    4   12     -0.11      0.00
   14    4   12     -0.34      0.00
   15    4   12      0.07      0.00
   16    4   12      0.92      0.00
   17    4   12     -0.93      0.00
   18    4   12     -0.71      0.00
  -22    5   12      0.10      0.00
  -21    5   12     -1.46      0.00
  -20    5   12     -0.56      0.00
  -19    5   12     -0.80      0.00
  -18    5   12      0.03      0.00
  -17    5   12      0.12      0.00
  -16    5   12     -0.03      0.00
  -15    5   12      0.16      0.00
  -14    5   12      0.55      0.00
  -13    5   12     -0.25      0.00
  -12    5   12     -0.37      0.00
  -11    5   12      0.18      0.00
  -10    5   12      0.15      0.00
   -9    5   12      0.08      0.00
   -8    5   12     -0.07      0.00
   -7    5   12     -0.07      0.00
   -6    5   12      0.40      0.00
   -5    5   12      0.51      0.00
   -4    5   12      0.51      0.00
   -3    5   12      0.17      0.00
   -2    5   12      0.30      0.00
   -1    5   12     -0.02      0.00
    0    5   12     -0.18      0.00
    1    5   12     -0.12      0.00
    2    5   12     -0.53      0.00
    3    5   12     -0.14      0.00
    4    5   12     -0.11      0.00
    5    5   12      0.06      0.00
    6    5   12      0.40      0.00
    7    5   12      0.32      0.00
    8    5   12      0.21      0.00
    9    5   12     -0.50      0.00
   10    5   12     -0.42      0.00
   11    5   12     -0.35      0.00
   12    5   12      0.21      0.00
   13    5   12      0.24      0.00
   14    5   12     -0.12      0.00
   15    5   12     -0.60      0.00
   16    5   12      0.21      0.00
   17    5   12      0.70      0.00
   18    5   12      0.14      0.00
  -22    6   12     -0.77      0.00
  -21    6   12     -0.19      0.00
  -20    6   12     -1.13      0.00
  -19    6   12      0.09      0.00
  -18    6   12     -0.76      0.00
  -17    6   12      0.57      0.00
  -16    6   12      0.91      0.00
  -15    6   12     -0.66      0.00
  -14    6   12      0.09      0.00
  -13    6   12      0.69      0.00
  -12    6   12     -0.11      0.00
  -11    6   12     -0.14      0.00
  -10    6   12      0.95      0.00
   -9    6   12     -0.03      0.00
   -8    6   12      0.00      0.00
   -7    6   12      0.38      0.00
   -6    6   12      0.45      0.00
   -5    6   12      0.10      0.00
   -4    6   12     -0.51      0.00
   -3    6   12      0.04      0.00
   -2    6   12      0.29      0.00
   -1    6   12     -0.13      0.00
    0    6   12      0.07      0.00
    1    6   12     -0.34      0.00
    2    6   12      0.18      0.00
    3    6   12     -0.28      0.00
    4    6   12      0.30      0.00
    5    6   12      0.38      0.00
    6    6   12      0.35      0.00
    7    6   12      0.21      0.00
    8    6   12     -0.07      0.00
    9    6   12     -0.27      0.00
   10    6   12     -0.60      0.00
   11    6   12      0.46      0.00
   12    6   12     -0.18      0.00
   13    6   12     -0.10      0.00
   14    6   12      0.81      0.00
   15    6   12     -1.07      0.00
   16    6   12      0.35      0.00
   17    6   12     -0.16      0.00
   18    6   12      0.34      0.00
  -21    7   12     -1.20      0.00
  -20    7   12     -0.09      0.00
  -19    7   12      0.03      0.00
  -18    7   12      0.17      0.00
  -17    7   12     -0.34      0.00
  -16    7   12     -0.09      0.00
  -15    7   12      0.78      0.00
  -14    7   12     -0.02      0.00
  -13    7   12     -0.11      0.00
  -12    7   12      0.51      0.00
  -11    7   12      0.06      0.00
  -10    7   12      0.25      0.00
   -9    7   12      0.20      0.00
   -8    7   12      0.06      0.00
   -7    7   12      0.58      0.00
   -6    7   12     -0.13      0.00
   -5    7   12      0.30      0.00
   -4    7   12      0.14      0.00
   -3    7   12     -0.06      0.00
   -2    7   12      0.41      0.00
   -1    7   12     -0.65      0.00
    0    7   12      0.04      0.00
    1    7   12     -0.53      0.00
    2    7   12     -0.03      0.00
    3    7   12      0.44      0.00
    4    7   12      0.06      0.00
    5    7   12     -0.03      0.00
    6    7   12      0.48      0.00
    7    7   12      0.49      0.00
    8    7   12     -1.14      0.00
    9    7   12     -0.17      0.00
   10    7   12      0.56      0.00
   11    7   12      0.15      0.00
   12    7   12      0.48      0.00
   13    7   12     -0.23      0.00
   14    7   12     -0.81      0.00
   15    7   12      0.34      0.00
   16    7   12     -1.00      0.00
   17    7   12     -0.12      0.00
  -21    8   12      0.15      0.00
  -20    8   12     -0.46      0.00
  -19    8   12     -0.73      0.00
  -18    8   12      0.03      0.00
  -17    8   12      0.74      0.00
  -16    8   12     -0.58      0.00
  -15    8   12      0.19      0.00
  -14    8   12      0.53      0.00
  -13    8   12      0.30      0.00
  -12    8   12     -0.78      0.00
  -11    8   12      0.41      0.00
  -10    8   12     -0.25      0.00
   -9    8   12     -0.39      0.00
   -8    8   12      0.36      0.00
   -7    8   12      0.07      0.00
   -6    8   12     -0.35      0.00
   -5    8   12     -0.41      0.00
   -4    8   12     -0.06      0.00
   -3    8   12      0.00      0.00
   -2    8   12     -0.38      0.00
   -1    8   12     -0.39      0.00
    0    8   12     -0.87      0.00
    1    8   12     -0.34      0.00
    2    8   12     -0.13      0.00
    3    8   12      0.06      0.00
    4    8   12     -0.08      0.00
    5    8   12      0.55      0.00
    6    8   12      0.01      0.00
    7    8   12     -0.35      0.00
    8    8   12      0.85      0.00
    9    8   12     -0.40      0.00
   10    8   12     -0.19      0.00
   11    8   12      0.37      0.00
   12    8   12     -0.54      0.00
   13    8   12      1.11      0.00
   14    8   12     -0.79      0.00
   15    8   12     -1.74      0.00
   16    8   12      1.04      0.00
   17    8   12      1.08      0.00
  -21    9   12     -0.86      0.00
  -20    9   12     -0.22      0.00
  -19    9   12      0.22      0.00
  -18    9   12      0.10      0.00
  -17    9   12      0.00      0.00
  -16    9   12     -0.12      0.00
  -15    9   12      0.53      0.00
  -14    9   12      0.34      0.00
  -13    9   12      0.92      0.00
  -12    9   12      0.14      0.00
  -11    9   12     -0.04      0.00
  -10    9   12      0.52      0.00
   -9    9   12     -0.45      0.00
   -8    9   12      0.46      0.00
   -7    9   12     -0.21      0.00
   -6    9   12     -0.26      0.00
   -5    9   12     -0.39      0.00
   -4    9   12     -0.01      0.00
   -3    9   12     -0.35      0.00
   -2    9   12     -0.35      0.00
   -1    9   12     -0.62      0.00
    0    9   12      0.11      0.00
    1    9   12     -0.06      0.00
    2    9   12      0.61      0.00
    3    9   12      0.68      0.00
    4    9   12      0.47      0.00
    5    9   12     -0.19      0.00
    6    9   12     -0.02      0.00
    7    9   12      0.02      0.00
    8    9   12     -0.05      0.00
    9    9   12      0.52      0.00
   10    9   12     -0.15      0.00
   11    9   12     -0.14      0.00
   12    9   12      0.39      0.00
   13    9   12     -0.42      0.00
   14    9   12     -0.21      0.00
   15    9   12      0.55      0.00
   16    9   12      0.31      0.00
  -20   10   12     -0.14      0.00
  -19   10   12     -0.13      0.00
  -18   10   12      0.27      0.00
  -17   10   12     -0.42      0.00
  -16   10   12     -0.79      0.00
  -15   10   12      0.30      0.00
  -14   10   12      0.68      0.00
  -13   10   12      0.36      0.00
  -12   10   12      0.28      0.00
  -11   10   12     -0.12      0.00
  -10   10   12     -0.49      0.00
   -9   10   12      0.11      0.00
   -8   10   12     -0.14      0.00
   -7   10   12     -0.34      0.00
   -6   10   12      0.05      0.00
   -5   10   12     -0.21      0.00
   -4   10   12      0.06      0.00
   -3   10   12      0.14      0.00
   -2   10   12     -0.34      0.00
   -1   10   12     -0.49      0.00
    0   10   12     -0.20      0.00
    1   10   12      0.02      0.00
    2   10   12      0.23      0.00
    3   10   12     -0.19      0.00
    4   10   12      0.11      0.00
    5   10   12     -0.19      0.00
    6   10   12     -0.45      0.00
    7   10   12      0.01      0.00
    8   10   12      0.99      0.00
    9   10   12     -0.60      0.00
   10   10   12     -0.26      0.00
   11   10   12      0.32      0.00
   12   10   12      0.36      0.00
   13   10   12      0.29      0.00
   14   10   12      0.09      0.00
   15   10   12      0.00      0.00
   16   10   12      0.84      0.00
  -20   11   12     -0.33      0.00
  -19   11   12     -0.31      0.00
  -18   11   12     -0.92      0.00
  -17   11   12     -0.67      0.00
  -16   11   12      0.44      0.00
  -15   11   12     -0.44      0.00
  -14   11   12      0.88      0.00
  -13   11   12      0.58      0.00
  -12   11   12     -0.35      0.00
  -11   11   12      0.19      0.00
  -10   11   12     -0.15      0.00
   -9   11   12     -0.22      0.00
   -8   11   12      0.32      0.00
   -7   11   12     -0.74      0.00
   -6   11   12     -0.01      0.00
   -5   11   12     -0.01      0.00
   -4   11   12     -0.12      0.00
   -3   11   12      0.44      0.00
   -2   11   12      0.43      0.00
   -1   11   12      0.44      0.00
    0   11   12     -0.32      0.00
    1   11   12      0.22      0.00
    2   11   12      0.22      0.00
    3   11   12     -0.70      0.00
    4   11   12     -0.64      0.00
    5   11   12     -0.37      0.00
    6   11   12     -0.24      0.00
    7   11   12      0.20      0.00
    8   11   12     -0.07      0.00
    9   11   12      0.21      0.00
   10   11   12      0.06      0.00
   11   11   12     -0.55      0.00
   12   11   12     -0.06      0.00
   13   11   12      0.57      0.00
   14   11   12      0.19      0.00
   15   11   12     -0.19      0.00
  -19   12   12      0.35      0.00
  -18   12   12     -0.25      0.00
  -17   12   12     -0.75      0.00
  -16   12   12      0.32      0.00
  -15   12   12      0.93      0.00
  -14   12   12      0.43      0.00
  -13   12   12     -0.13      0.00
  -12   12   12      0.39      0.00
  -11   12   12      0.43      0.00
  -10   12   12     -0.04      0.00
   -9   12   12      0.13      0.00
   -8   12   12     -0.27      0.00
   -7   12   12     -0.13      0.00
   -6   12   12     -0.02      0.00
   -5   12   12      0.96      0.00
   -4   12   12      0.37      0.00
   -3   12   12      0.72      0.00
   -2   12   12      0.03      0.00
   -1   12   12      0.29      0.00
    0   12   12      0.29      0.00
    1   12   12     -1.12      0.00
    2   12   12      0.00      0.00
    3   12   12     -0.19      0.00
    4   12   12     -0.25      0.00
    5   12   12     -0.37      0.00
    6   12   12      0.05      0.00
    7   12   12      0.19      0.00
    8   12   12      0.30      0.00
    9   12   12     -0.80      0.00
   10   12   12      0.03      0.00
   11   12   12      0.43      0.00
   12   12   12      0.66      0.00
   13   12   12      0.71      0.00
   14   12   12     -0.04      0.00
   15   12   12      0.16      0.00
  -19   13   12     -0.20      0.00
  -18   13   12     -0.16      0.00
  -17   13   12     -0.30      0.00
  -16   13   12      0.11      0.00
  -15   13   12      0.05      0.00
  -14   13   12      0.09      0.00
  -13   13   12     -0.43      0.00
  -12   13   12     -0.46      0.00
  -11   13   12      0.24      0.00
  -10   13   12      0.08      0.00
   -9   13   12     -0.49      0.00
   -8   13   12      0.26      0.00
   -7   13   12      0.08      0.00
   -6   13   12      0.29      0.00
   -5   13   12      0.42      0.00
   -4   13   12      0.90      0.00
   -3   13   12      0.30      0.00
   -2   13   12      0.23      0.00
   -1   13   12     -0.57      0.00
    0   13   12     -0.08      0.00
    1   13   12      0.00      0.00
    2   13   12     -1.07      0.00
    3   13   12     -0.11      0.00
    4   13   12      0.02      0.00
    5   13   12     -0.38      0.00
    6   13   12      0.35      0.00
    7   13   12      0.18      0.00
    8   13   12      0.24      0.00
    9   13   12     -0.84      0.00
   10   13   12     -0.04      0.00
   11   13   12     -0.14      0.00
   12   13   12      1.43      0.00
   13   13   12     -0.05      0.00
   14   13   12     -0.75      0.00
  -18   14   12     -0.72      0.00
  -17   14   12     -0.07      0.00
  -16   14   12      0.20      0.00
  -15   14   12      0.27      0.00
  -14   14   12     -0.12      0.00
  -13   14   12     -0.84      0.00
  -12   14   12      0.51      0.00
  -11   14   12      0.12      0.00
  -10   14   12     -0.71      0.00
   -9   14   12      0.08      0.00
   -8   14   12     -0.33      0.00
   -7   14   12     -0.04      0.00
   -6   14   12     -0.09      0.00
   -5   14   12      0.59      0.00
   -4   14   12     -0.34      0.00
   -3   14   12      0.16      0.00
   -2   14   12     -1.23      0.00
   -1   14   12      0.08      0.00
    0   14   12      0.09      0.00
    1   14   12     -0.36      0.00
    2   14   12      0.26      0.00
    3   14   12      0.35      0.00
    4   14   12      0.33      0.00
    5   14   12      0.55      0.00
    6   14   12      0.13      0.00
    7   14   12      0.56      0.00
    8   14   12     -0.92      0.00
    9   14   12     -0.50      0.00
   10   14   12      0.33      0.00
   11   14   12      0.53      0.00
   12   14   12      0.52      0.00
   13   14   12      0.29      0.00
  -17   15   12     -0.09      0.00
  -16   15   12      1.06      0.00
  -15   15   12     -0.19      0.00
  -14   15   12     -0.22      0.00
  -13   15   12     -0.53      0.00
  -12   15   12     -1.38      0.00
  -11   15   12      0.48      0.00
  -10   15   12      0.37      0.00
   -9   15   12     -0.29      0.00
   -8   15   12      0.56      0.00
   -7   15   12      0.58      0.00
   -6   15   12      0.54      0.00
   -5   15   12     -0.29      0.00
   -4   15   12     -0.10      0.00
   -3   15   12     -0.16      0.00
   -2   15   12     -0.39      0.00
   -1   15   12     -1.01      0.00
    0   15   12      0.30      0.00
    1   15   12      0.71      0.00
    2   15   12     -0.74      0.00
    3   15   12      0.90      0.00
    4   15   12      0.08      0.00
    5   15   12      0.23      0.00
    6   15   12      0.03      0.00
    7   15   12     -0.75      0.00
    8   15   12     -0.42      0.00
    9   15   12     -0.34      0.00
   10   15   12     -0.41      0.00
   11   15   12      1.27      0.00
   12   15   12      0.78      0.00
  -16   16   12     -0.87      0.00
  -14   16   12     -1.00      0.00
  -13   16   12     -0.37      0.00
  -12   16   12     -0.75      0.00
  -11   16   12     -0.29      0.00
[truncated: 338,157 more chars]
